# Supplementary material for: Potential Distribution Prediction and Metabolite Analysis of Clematis tangutica (Maxim.) Korsh. On the Qinghai Plateau
Source: Ecol Evol. 2025 Sep 30;15(10):e72110. doi: 10.1002/ece3.72110 (PMC12483990; doi:10.1002/ece3.72110)
Supplement: Supplementary file 1 — Data S1: ece372110‐sup‐0001‐Supinfo01.zip. [file ECE3-15-e72110-s001.zip]

Archive with 13 entries (13 files):
- Table S1-S2.docx
- Fig S1-S4.docx
- Fig. 1.png
- Fig. 2.png
- Fig. 3.png
- Fig. 4.png
- Fig. 5.png
- Fig. S1.png
- Fig. S2.png
- Fig. S3.png
- Fig. S4.png
- Supporting Information 1.csv
- Supporting Information 2.xlsx
