# Supplementary material for: Potential Distribution Prediction and Metabolite Analysis of Clematis tangutica (Maxim.) Korsh. On the Qinghai Plateau
Source: Ecol Evol. 2025 Sep 30;15(10):e72110. doi: 10.1002/ece3.72110 (PMC12483990; doi:10.1002/ece3.72110)
Supplement: Supplementary file 1 — Data S1: ece372110‐sup‐0001‐Supinfo01.zip. [file ECE3-15-e72110-s001.zip › Supporting Information 1.csv]

Species	Longitude	Latitude
Clematistangutica(Maxim.)Korsh.	98.015225	36.646056
Clematistangutica(Maxim.)Korsh.	98.196669	36.765378
Clematistangutica(Maxim.)Korsh.	98.265794	36.190169
Clematistangutica(Maxim.)Korsh.	98.040358	35.623683
Clematistangutica(Maxim.)Korsh.	96.043267	35.911942
Clematistangutica(Maxim.)Korsh.	101.254929	36.61253
Clematistangutica(Maxim.)Korsh.	94.521553	33.8094167
Clematistangutica(Maxim.)Korsh.	96.786718	32.03767
Clematistangutica(Maxim.)Korsh.	96.914194	33.061528
Clematistangutica(Maxim.)Korsh.	99.050556	38.785833
Clematistangutica(Maxim.)Korsh.	99.265778	38.613278
Clematistangutica(Maxim.)Korsh.	98.450556	38.807778
Clematistangutica(Maxim.)Korsh.	96.479806	33.867
Clematistangutica(Maxim.)Korsh.	99.189333	33.995806
Clematistangutica(Maxim.)Korsh.	101.956611	37.415611
Clematistangutica(Maxim.)Korsh.	99.959333	38.246083
Clematistangutica(Maxim.)Korsh.	94.808778	36.426058
Clematistangutica(Maxim.)Korsh.	102.402583	36.688028
Clematistangutica(Maxim.)Korsh.	101.929056	35.597389
Clematistangutica(Maxim.)Korsh.	100.811389	34.765556
Clematistangutica(Maxim.)Korsh.	100.443056	34.530278
Clematistangutica(Maxim.)Korsh.	97.214722	32.751111
Clematistangutica(Maxim.)Korsh.	101.06	32.684444
Clematistangutica(Maxim.)Korsh.	98.869167	37.869167
Clematistangutica(Maxim.)Korsh.	99.321417	34.135333
Clematistangutica(Maxim.)Korsh.	101.32075	37.621317
Clematistangutica(Maxim.)Korsh.	97.894296	35.999694
Clematistangutica(Maxim.)Korsh.	97.491956	35.996021
Clematistangutica(Maxim.)Korsh.	102.501866	36.958239
Clematistangutica(Maxim.)Korsh.	94.311788	35.749868
Clematistangutica(Maxim.)Korsh.	94.538872	38.052167
Clematistangutica(Maxim.)Korsh.	95.295767	32.504016
Clematistangutica(Maxim.)Korsh.	100.779562	32.922634
Clematistangutica(Maxim.)Korsh.	101.128611	34.247983
Clematistangutica(Maxim.)Korsh.	101.535049	36.180146
Clematistangutica(Maxim.)Korsh.	100.451981	34.995265
Clematistangutica(Maxim.)Korsh.	100.588516	35.258922
Clematistangutica(Maxim.)Korsh.	101.903369	36.570006
Clematistangutica(Maxim.)Korsh.	102.25464	36.300419
Clematistangutica(Maxim.)Korsh.	101.941008	35.353834
Clematistangutica(Maxim.)Korsh.	101.57484	37.117708
Clematistangutica(Maxim.)Korsh.	101.625537	37.382398
Clematistangutica(Maxim.)Korsh.	100.958706	36.146075
Clematistangutica(Maxim.)Korsh.	100.284172	36.624604
Clematistangutica(Maxim.)Korsh.	96.259543	36.407603
Clematistangutica(Maxim.)Korsh.	97.364945	37.469761
Clematistangutica(Maxim.)Korsh.	101.946936	36.371606
Clematistangutica(Maxim.)Korsh.	102.688692	36.077972
Clematistangutica(Maxim.)Korsh.	100.817169	33.889811
Clematistangutica(Maxim.)Korsh.	102.720141	35.889323
Clematistangutica(Maxim.)Korsh.	101.331865	34.337216
Clematistangutica(Maxim.)Korsh.	101.341579	34.597383
Clematistangutica(Maxim.)Korsh.	101.046899	35.699585
Clematistangutica(Maxim.)Korsh.	102.662326	36.558215
Clematistangutica(Maxim.)Korsh.	100.000441	35.901342
Clematistangutica(Maxim.)Korsh.	97.100494	33.875482
Clematistangutica(Maxim.)Korsh.	99.864479	36.089098
Clematistangutica(Maxim.)Korsh.	100.450849	37.36028
Clematistangutica(Maxim.)Korsh.	99.579424	37.155703
Clematistangutica(Maxim.)Korsh.	99.267857	37.188053
Clematistangutica(Maxim.)Korsh.	94.573107	35.880487
Clematistangutica(Maxim.)Korsh.	100.243616	35.699326
Clematistangutica(Maxim.)Korsh.	101.912603	36.993547
Clematistangutica(Maxim.)Korsh.	101.142222	34.483611
Clematistangutica(Maxim.)Korsh.	101.903333	34.561389
Clematistangutica(Maxim.)Korsh.	99.73	34.796667
Clematistangutica(Maxim.)Korsh.	102.205278	35.560833
Clematistangutica(Maxim.)Korsh.	99.900556	36.977222
Clematistangutica(Maxim.)Korsh.	101.48	33.43
Clematistangutica(Maxim.)Korsh.	101.6	34.73
Clematistangutica(Maxim.)Korsh.	100.25	38.18
Clematistangutica(Maxim.)Korsh.	95.8	34.13
Clematistangutica(Maxim.)Korsh.	101.68	36.93
Clematistangutica(Maxim.)Korsh.	97.1	33.37
Clematistangutica(Maxim.)Korsh.	102.48	35.85
Clematistangutica(Maxim.)Korsh.	98.18	34.92
Clematistangutica(Maxim.)Korsh.	101.47	35.03
Clematistangutica(Maxim.)Korsh.	98.08	36.3
Clematistangutica(Maxim.)Korsh.	100.75	35.58
Clematistangutica(Maxim.)Korsh.	100.62	36.28
Clematistangutica(Maxim.)Korsh.	95.62	33.85
Clematistangutica(Maxim.)Korsh.	95.3	32.9
Clematistangutica(Maxim.)Korsh.	95.736224	32.676813
Clematistangutica(Maxim.)Korsh.	100.14	34.15
Clematistangutica(Maxim.)Korsh.	96.67	32.77
Clematistangutica(Maxim.)Korsh.	99.67	34.56
Clematistangutica(Maxim.)Korsh.	93.29	38.13
Clematistangutica(Maxim.)Korsh.	99.02	37.3
Clematistangutica(Maxim.)Korsh.	96.22	32.27
Clematistangutica(Maxim.)Korsh.	102.15	36.85
Clematistangutica(Maxim.)Korsh.	102.43	36.5
Clematistangutica(Maxim.)Korsh.	98.48	36.92
Clematistangutica(Maxim.)Korsh.	100.610556	34.648889
Clematistangutica(Maxim.)Korsh.	99.680556	33.895833
Clematistangutica(Maxim.)Korsh.	97.02	32.080278
Clematistangutica(Maxim.)Korsh.	96.463056	32.280833
Clematistangutica(Maxim.)Korsh.	99.392222	33.761667
Clematistangutica(Maxim.)Korsh.	100.243611	34.635556
Clematistangutica(Maxim.)Korsh.	99.9568	36.407278
Clematistangutica(Maxim.)Korsh.	99.563588	35.558659
Clematistangutica(Maxim.)Korsh.	100.5353149	36.5644607
Clematistangutica(Maxim.)Korsh.	101.9956629	36.1717905
Clematistangutica(Maxim.)Korsh.	102.2940393	36.0347229
Clematistangutica(Maxim.)Korsh.	102.0635132	35.9119252
Clematistangutica(Maxim.)Korsh.	101.7529129	36.7211354
Clematistangutica(Maxim.)Korsh.	96.16582	37.4319479
Clematistangutica(Maxim.)Korsh.	100.780346	36.735244
Clematistangutica(Maxim.)Korsh.	99.7360175	36.754974
Clematistangutica(Maxim.)Korsh.	99.5763298	36.5553375
Clematistangutica(Maxim.)Korsh.	102.3470135	37.0883947
Clematistangutica(Maxim.)Korsh.	102.126813	37.169649
Clematistangutica(Maxim.)Korsh.	102.8006984	36.360142
Clematistangutica(Maxim.)Korsh.	102.5607213	36.235367
Clematistangutica(Maxim.)Korsh.	96.965084	32.86026
Clematistangutica(Maxim.)Korsh.	96.393921	32.519427
Clematistangutica(Maxim.)Korsh.	96.501995	32.902793
Clematistangutica(Maxim.)Korsh.	96.026698	32.952958
Clematistangutica(Maxim.)Korsh.	97.17455	32.996033
Clematistangutica(Maxim.)Korsh.	97.33261	32.114632
Clematistangutica(Maxim.)Korsh.	97.369266	33.167429
Clematistangutica(Maxim.)Korsh.	99.977051	35.598945
Clematistangutica(Maxim.)Korsh.	99.806484	37.202873
Clematistangutica(Maxim.)Korsh.	100.014022	37.263568
Clematistangutica(Maxim.)Korsh.	100.696457	37.061038
Clematistangutica(Maxim.)Korsh.	100.890424	36.948735
Clematistangutica(Maxim.)Korsh.	101.108987	36.786552
Clematistangutica(Maxim.)Korsh.	101.305339	35.807721
Clematistangutica(Maxim.)Korsh.	101.331034	36.029744
Clematistangutica(Maxim.)Korsh.	101.56532	36.393545
Clematistangutica(Maxim.)Korsh.	95.558919	32.868805
