# Supplementary material for: Potential Distribution Prediction and Metabolite Analysis of Clematis tangutica (Maxim.) Korsh. On the Qinghai Plateau
Source: Ecol Evol. 2025 Sep 30;15(10):e72110. doi: 10.1002/ece3.72110 (PMC12483990; doi:10.1002/ece3.72110)
Supplement: Supplementary file 1 — Data S1: ece372110‐sup‐0001‐Supinfo01.zip. [file ECE3-15-e72110-s001.zip › Supporting Information 2.xlsx]

## Sheet: All_sample_data
Index	Q1 (Da)	Q3 (Da)	Molecular weight (Da)	Formula	Ionization model	Compounds	Class I	Class II	CAS	Level	JZ-1	JZ-2	JZ-3	MY-1	MY-2	MY-3	GH-1	GH-2	GH-3	DQ-1	DQ-2	DQ-3	ZD-1	ZD-2	ZD-3	QC01	QC02	QC03	cpd_ID	kegg_map
Yalp000545	130.09	84.08	129.079	C6H11NO2	[M+H]+	N-Methyl-L-proline	Amino acids and derivatives	Amino acids and derivatives	475-11-6	1	5.85587e+06	7.27899e+06	7.37585e+06	2.31515e+07	2.27006e+07	1.95418e+07	4.01368e+07	1.72275e+07	2.61111e+07	3.53899e+07	3.07185e+07	3.34541e+07	2.54751e+07	2.45774e+07	2.43375e+07	1.90211e+07	1.90128e+07	1.90769e+07	C22223	-
Zmhn001358	299.08	137.02	300.084	C13H16O8	[M-H]-	4-O-Glucosyl-4-hydroxybenzoic acid	Phenolic acids	Phenolic acids	-	1	3.25027e+06	3.29544e+06	2.42389e+06	3.43672e+06	3.72224e+06	3.67075e+06	5.5257e+06	3.54146e+06	3.69356e+06	4.85422e+06	5.64439e+06	5.21551e+06	5.79944e+06	5.66626e+06	6.16427e+06	3.51134e+06	3.52907e+06	3.51138e+06	-	-
Lmbp002592	611.16	287.05	610.153	C27H30O16	[M+H]+	Kaempferol-3,7-O-diglucoside	Flavonoids	Flavonols	25615-14-9	2	443378	1.22338e+06	1.58961e+06	5.10622e+06	4.76921e+06	4.87271e+06	2.96187e+06	3.3771e+06	3.26612e+06	616764	620622	592059	20005	9042.23	9	1.79455e+06	1.79803e+06	1.78727e+06	-	-
Wasn003197	323.13	179.06	324.142	C13H24O9	[M-H]-	3-(Beta-D-Glucopyranosyloxy)-5-Hydroxyhexanoic Acid Methyl Ester	Organic acids	Organic acids	-	1	293424	208055	150013	360307	338258	334335	62041.5	69141.7	68096	217125	223451	199073	288990	277873	243536	163025	163886	163935	-	-
HJN079	563.18	255.066	564.184	C27H32O13	[M-H]-	Pinocembrin-7-O-rutinoside	Flavonoids	Flavanones	118985-31-2	3	1.78105e+06	1.15908e+06	1.05351e+06	13365.5	9	9	9	9	9	9	2597.9	9	9	9	9	262500	264311	263435	-	-
HJN087	433.12	271.065	434.121	C21H22O10	[M-H]-	Naringenin-4'-O-glucoside	Flavonoids	Flavanones	-	3	636859	534034	595539	343356	897432	425721	1.68427e+06	1.87595e+06	1.86535e+06	386719	386007	360451	1.18023e+06	1.13252e+06	1.28641e+06	762962	761352	757809	-	-
pmp001264	274.27	256.27	273.267	C16H35NO2	[M+H]+	Hexadecylsphingosine	Lipids	Sphingolipids	-	2	6.08891e+06	3.87677e+06	3.92844e+06	3.01016e+06	2.64718e+06	2.65621e+06	2.96325e+06	3.23018e+06	3.68837e+06	2.93537e+06	2.61072e+06	2.73346e+06	2.11686e+06	2.40383e+06	2.71128e+06	5.66536e+06	5.63767e+06	5.67585e+06	-	-
MWS1777	128.026	93.0576	127.019	C6H6ClN	[M+H]+	3-Chloroaniline	Alkaloids	Alkaloids	108-42-9	3	7.28726e+06	6.75836e+06	5.01631e+06	6.87508e+06	7.07816e+06	7.53809e+06	1.70432e+06	8.34093e+06	3.17784e+06	5.63117e+06	5.70366e+06	5.34962e+06	4.05922e+06	4.39422e+06	4.6345e+06	4.73799e+06	4.7341e+06	4.7031e+06	-	-
pmf0440	163.075	91.0542	162.068	C10H10O2	[M+H]+	4-MethoxycinnaMaldehyde	Others	Aldehyde compounds	1963-36-6	3	1.60494e+06	1.79756e+06	1.85319e+06	1.67687e+06	1.73615e+06	1.69862e+06	1.77968e+06	1.78655e+06	1.9133e+06	1.39961e+06	1.43414e+06	1.39004e+06	1.43076e+06	1.46196e+06	1.41848e+06	1.56347e+06	1.57231e+06	1.55928e+06	C10475	-
pme0256	151.026	108.02	152.033	C5H4N4O2	[M-H]-	Xanthine	Nucleotides and derivatives	Nucleotides and derivatives	69-89-6	3	128943	151312	149635	142954	148942	133945	606845	408766	615118	246239	173307	210060	180181	165253	153640	214886	213461	212924	C00385	ko00230,ko00232,ko01100,ko01110,ko01232
pme2289	287.237	119.085	286.23	C20H30O	[M+H]+	Retinol (Vitamin A1)	Others	Vitamin	68-26-8	3	58079.2	67164.7	58968.2	43257.5	53951.6	58174.3	42747.5	63202.8	51293	23425	20120.3	17494.4	17010.7	26184.1	31373.9	38996.3	38717.1	38646.7	C00473	ko01100,ko01240
MWS04559g	182.08	136.08	181.074	C9H11NO3	[M+H]+	3-Hydroxy-L-phenylalanine	Amino acids and derivatives	Amino acids and derivatives	587-33-7	1	7.53696e+06	6.41031e+06	8.18537e+06	2.10081e+07	1.89812e+07	1.95809e+07	3.4158e+07	2.46114e+07	3.00347e+07	2.37984e+07	2.178e+07	2.28415e+07	2.90372e+07	2.22527e+07	2.82543e+07	1.90781e+07	1.91541e+07	1.89668e+07	-	-
mws0267	105.019	105.019	106.027	C3H6O4	[M-H]-	DL-Glyceric Acid	Organic acids	Organic acids	473-81-4	3	414788	748646	566385	1.57532e+07	1.56511e+07	1.44661e+07	8.01692e+06	1.70178e+06	6.47861e+06	5.54088e+06	5.03496e+06	5.0087e+06	1.1885e+06	628441	991937	5.09387e+06	5.03816e+06	5.06679e+06	C00258	ko00030,ko00260,ko00561,ko00630,ko01100,ko01110,ko01200
mws1499	149.046	59.0131	150.053	C5H10O5	[M-H]-	D-Arabinose	Others	Saccharides	10323-20-3	3	2.49647e+07	2.50531e+07	2.73897e+07	1.61328e+07	1.60974e+07	1.57996e+07	1.24412e+06	3.49015e+06	1.6143e+06	1.04478e+07	8.9721e+06	6.89611e+06	5.65237e+06	5.48318e+06	5.44409e+06	1.12781e+07	1.12424e+07	1.11576e+07	C00216	ko00040,ko00053,ko00520,ko01100,ko01250
Wcfn008271	239.03	223.02	240.042	C14H8O4	[M-H]-	Danthron; 1,8-Dihydroxyanthraquinone	Quinones	Anthraquinone	117-10-2	3	2.20049e+07	2.16175e+07	2.13872e+07	1.82872e+07	1.91606e+07	1.81903e+07	1.92747e+07	1.69557e+07	1.72133e+07	1.86243e+07	1.8364e+07	1.86238e+07	2.01595e+07	2.01808e+07	2.10995e+07	1.63377e+07	1.61847e+07	1.61683e+07	C10312	-
MWSmce675	271.08	108.02	272.09	C12H16O7	[M-H]-	Arbutin	Phenolic acids	Phenolic acids	497-76-7	1	336057	315519	308384	123768	132604	133387	508643	230340	468419	307090	291878	320457	610698	568265	596979	303297	301386	304915	C06186	ko00010
Lmnn002886	477.14	179.03	478.147	C23H26O11	[M-H]-	1'-O-(3,4-Dihydroxyphenethyl)-O-caffeoyl-glucoside	Phenolic acids	Phenolic acids	-	3	105115	94106.1	70975.7	79318	65684.1	74079.4	6.52735e+07	3.75346e+07	5.32976e+07	5.94958e+06	7.33111e+06	7.08122e+06	2.87039e+07	3.24463e+07	3.12247e+07	1.81677e+07	1.83286e+07	1.81179e+07	-	-
Cmyp007180	181.12	107.09	180.115	C11H16O2	[M+H]+	Dihydroactinidiolide	Others	Lactones	17092-92-1	1	488901	394856	405067	614458	627804	581424	692512	621066	679469	758991	758245	778506	861398	824311	828456	609001	616875	612230	-	-
MWSHC20189	357.13	151.04	358.142	C20H22O6	[M-H]-	Epipinoresinol	Lignans and Coumarins	Lignans	24404-50-0	2	544717	807616	705397	761716	749053	662654	833284	466672	398179	711685	763138	716239	797636	736091	852498	652921	644174	648115	-	-
pme0008	176.103	113.071	175.096	C6H13N3O3	[M+H]+	L-Citrulline	Amino acids and derivatives	Amino acids and derivatives	372-75-8	3	341372	425448	326723	452830	363599	483712	779816	354371	732179	327628	355653	320104	364729	287986	348115	400604	395321	396951	C00327	ko00220,ko01100,ko01110,ko01230
mws0367	277.22	277.22	278.225	C18H30O2	[M-H]-	α-Linolenic Acid	Lipids	Free fatty acids	463-40-1	2	7.52569e+06	1.36285e+07	1.21981e+07	1.8529e+07	1.90473e+07	1.82717e+07	5.683e+07	9.18145e+07	4.89903e+07	3.51108e+07	3.40706e+07	3.57004e+07	2.13443e+07	1.97689e+07	1.89093e+07	3.11993e+07	3.07575e+07	3.10357e+07	C06427	ko00592,ko01040,ko01100,ko01110
pmb0818	206.081	145.052	205.074	C11H11NO3	[M+H]+	Methoxyindoleacetic acid	Alkaloids	Plumerane	3471-31-6	3	1.19457e+06	420380	264717	6.76153e+06	6.29241e+06	6.70015e+06	2.09906e+06	1.26336e+06	1.96139e+06	1.03671e+06	1.10207e+06	1.08357e+06	675604	657011	636896	2.06542e+06	2.03693e+06	2.0428e+06	C05660	ko00380
MW0113098	234.15	134.1	233.142	C14H19NO2	[M+H]+	4'-Methoxy-alpha-pyrrolidinopropiophenone	Others	Ketone compounds	478243-09-3	3	63435.2	43927.1	20882.8	579444	604929	637282	113419	91181.5	89932.3	592298	602232	564409	598076	597106	673191	343404	342380	338570	-	-
Wbtn002952	300.11	138.06	301.116	C13H19NO7	[M-H]-	1-(β-D-Glucopyranosyl)-3-ethyl-4-methyl-1H-pyrrole-2,5-dione	Others	Ketone compounds	-	1	5.90554e+06	4.49567e+06	4.14755e+06	6.6115e+06	6.57987e+06	6.49256e+06	508612	2.15824e+06	647290	5.33494e+06	5.2055e+06	5.45655e+06	5.60696e+06	5.5251e+06	6.15121e+06	3.7875e+06	3.80461e+06	3.84333e+06	-	-
MWSmce083	207.072	133.033	208.074	C11H12O4	[M-H]-	Ferulic acid methyl ester	Phenolic acids	Phenolic acids	2309-07-1	3	31797.4	49190.2	90160.5	191433	193344	169534	4.26045e+06	2.23559e+06	3.99911e+06	158323	146424	158289	63660.9	57893.8	62050.2	407772	402002	406743	-	-
pmb2221	318.3	60.0444	317.293	C18H39NO3	[M+H]+	4-Hydroxysphinganine	Lipids	Sphingolipids	554-62-1	3	321376	384413	372404	131525	111404	115580	895124	861984	1.36362e+06	82016.8	67744.9	75091.2	147593	141523	146276	318582	315268	320001	C12144	ko00600,ko01100
pmn001394	405.119	243.065	406.126	C20H22O9	[M-H]-	2,3,5,4'-Tetrahydroxystilbene-2-O-glucoside	Others	Stilbene	82373-94-2	3	5.17128e+06	5.97397e+06	5.43755e+06	7.90758e+06	8.18678e+06	9.19786e+06	1.08999e+06	6.16458e+06	1.64691e+06	7.52656e+06	7.9108e+06	7.81833e+06	4.80755e+06	4.8257e+06	5.21558e+06	5.15936e+06	5.23585e+06	5.21944e+06	-	-
Lmmn007256	259.1	231.04	260.105	C15H16O4	[M-H]-	Hemigossypol	Terpenoids	Sesquiterpenoids	40817-07-0	3	16761.1	17008.2	24264.6	21387.4	20441.1	24312.8	134344	24579.1	34949.5	33738.1	36102.2	34996.1	32407.6	34957.5	35949.7	33239.2	33331.7	33727.2	C09680	-
mws2104	193.072	59.0139	194.079	C7H14O6	[M-H]-	D-Pinitol	Others	Saccharides	10284-63-6	3	588009	507440	382614	212111	327862	312875	106135	402027	104743	220945	176506	231334	201469	182670	156746	247063	250112	246082	C03844	-
mws1060	267.07	135.03	268.081	C10H12N4O5	[M-H]-	9-(Arabinosyl)hypoxanthine	Nucleotides and derivatives	Nucleotides and derivatives	7013-16-3	3	331556	555598	279109	1.08108e+06	1.07577e+06	1.05246e+06	3.47348e+06	4.04284e+06	2.55784e+06	1.00505e+06	1.0453e+06	1.02492e+06	609626	531074	637060	1.12162e+06	1.12169e+06	1.10503e+06	-	-
Wasn002329	366.08	160.04	367.09	C16H17NO9	[M-H]-	Xanthurenic Acid 8-O-Glucoside	Alkaloids	Quinoline alkaloids	97451-32-6	1	4.46562e+07	3.84465e+07	33457197	2.46157e+07	2.36531e+07	2.57628e+07	4.09537e+06	1.63657e+07	5.88565e+06	6.02523e+07	6.32767e+07	6.39903e+07	7.28361e+07	7.46309e+07	7.33742e+07	3.53106e+07	3.58072e+07	3.58897e+07	-	-
MW0105657	347.17	169.05	346.16	C12H22N6O6	[M+H]+	Arginyl-glycyl-aspartic acid	Amino acids and derivatives	Amino acids and derivatives	99896-85-2	3	1.43672e+06	1.53747e+06	1.66179e+06	1.23224e+06	1.17663e+06	1.43877e+06	504418	829460	548130	2.11921e+06	1.89778e+06	1.92474e+06	1.55228e+06	1.34905e+06	1.46438e+06	1.19052e+06	1.17112e+06	1.18734e+06	-	-
Zmbp002538	205.1	146.06	204.09	C11H12N2O2	[M+H]+	1-Methoxy-indole-3-acetamide	Alkaloids	Plumerane	-	1	1.41279e+06	522377	339473	7.63137e+06	7.33625e+06	7.13231e+06	2.12619e+06	1.45482e+06	1.97166e+06	1.16653e+06	1.13578e+06	1.18231e+06	661950	675814	657508	2.17386e+06	2.17609e+06	2.20994e+06	-	-
mws5045	215.17	169.16	216.173	C12H24O3	[M-H]-	12-Hydroxydodecanoic acid	Lipids	Free fatty acids	505-95-3	2	17217.3	78149.4	56059.1	9778.61	10567.4	6162.33	970697	1.07372e+06	1.02985e+06	13950.8	8791.15	15337.9	18121	21268.7	17405.5	165480	168054	165018	C08317	-
MWSmce501	167.036	108.025	168.042	C8H8O4	[M-H]-	Protocatechuic Acid Methyl Ester	Phenolic acids	Phenolic acids	2150-43-8	3	153557	241058	391542	698186	664776	593586	1.16816e+06	1.18816e+06	1.85107e+06	483744	522904	524452	348693	310985	297802	553658	544597	554428	-	-
pme0275	115.04	97.0295	116.047	C5H8O3	[M-H]-	4-Oxopentanoic Acid	Organic acids	Organic acids	123-76-2	3	296927	553337	1.36008e+06	43486.7	56052.2	46063.4	1.13913e+06	692436	1.6026e+06	47017.8	36791.5	32890.8	69116.4	61594.5	61442.1	426069	417799	420826	-	-
MWS2070	179.072	92.0265	180.079	C10H12O3	[M-H]-	Propyl 4-hydroxybenzoate	Phenolic acids	Phenolic acids	94-13-3	3	61880.9	64093.7	63648.1	90036.1	75022.4	83394	820620	74927.7	966151	94709.2	113037	112197	87451	89073.6	87160.5	162987	166279	164745	-	-
Lmhp008589	476.28	335.26	475.27	C23H42NO7P	[M+H]+	LysoPE 18:3(2n isomer)	Lipids	LPE	-	1	826085	1.32523e+06	2.12594e+06	1.42636e+06	1.18196e+06	1.66111e+06	2.09019e+07	9.44161e+06	2.27607e+07	1.77736e+06	1.91386e+06	1.23813e+06	669040	631340	706577	4.37009e+06	4.38381e+06	4.45282e+06	-	-
Lmgp000796	150.06	61.01	149.048	C8H7NO2	[M+H]+	4-Hydroxymandelonitrile	Alkaloids	Phenolamine	13093-65-7	1	431832	357184	305272	530053	395398	498356	1.77947e+06	801042	1.60717e+06	494884	542085	405011	213373	241192	257750	421404	413292	420552	C00650	-
pme2122	112.087	95.0604	111.08	C5H9N3	[M+H]+	Histamine	Alkaloids	Alkaloids	51-45-6	3	3.21839e+06	4.17584e+06	3.73903e+06	2.15743e+06	2.13913e+06	2.41986e+06	4.96813e+06	3.18111e+06	6.33769e+06	2.55253e+06	2.616e+06	2.5587e+06	2.09002e+06	2.23117e+06	2.42161e+06	2.2246e+06	2.24791e+06	2.20048e+06	C00388	ko00340,ko01100,ko01110
pmn001419	325.093	163.04	326.1	C15H18O8	[M-H]-	1-O-p-Coumaroyl-β-D-glucose	Phenolic acids	Phenolic acids	7139-64-2	3	8.0894e+06	9.44058e+06	1.05993e+07	9.66052e+06	9.35016e+06	8.46712e+06	2.33706e+07	1.71573e+07	2.00752e+07	5.88391e+06	5.88843e+06	6.75548e+06	4.99276e+06	4.97459e+06	4.6066e+06	9.68135e+06	9.87847e+06	9.84192e+06	C16827	-
pma1751	286.092	124.039	285.085	C12H15NO7	[M+H]+	N-(beta-D-Glucosyl)nicotinate	Others	Vitamin	-	3	390165	406595	692133	3.05e+06	2.9126e+06	2.91867e+06	1.40216e+06	1.38778e+06	1.88744e+06	1.87233e+06	1.74739e+06	1.72299e+06	5.01149e+06	4.68622e+06	5.19298e+06	2.02809e+06	2.04934e+06	2.00536e+06	-	-
Lmtn004049	263.13	204.12	264.136	C15H20O4	[M-H]-	Abscisic acid	Organic acids	Organic acids	21293-29-8	1	43145.4	42555.2	41528.9	195970	179374	184887	144789	36537.7	88256.5	33473.3	35033.8	33720.8	46987	45937.8	52831.1	72557.4	71363.2	71070.6	C06082	ko00906,ko01100,ko01110,ko04075
Zmcp002986	773.21	287.06	773.213	C33H41O21+	[M]+	Cyanidin-3-O-sophoroside-5-O-glucoside	Flavonoids	Anthocyanidins	47888-56-2	2	36128.9	204300	137621	316426	340625	298390	917261	1.56148e+06	1.43283e+06	1.13921e+06	1.0717e+06	913594	597787	555354	595312	655927	669034	656238	-	-
pme2914	161.046	99.0501	162.053	C6H10O5	[M-H]-	3-Hydroxy-3-methylpentane-1,5-dioic acid	Amino acids and derivatives	Amino acids and derivatives	503-49-1	3	756423	703827	775786	1.50107e+06	1.49385e+06	1.40333e+06	2.07808e+06	887030	1.68807e+06	1.63051e+06	1.6177e+06	1.66914e+06	2.84218e+06	2.76575e+06	2.81569e+06	1.44562e+06	1.47815e+06	1.46833e+06	C03761	-
MWSHC20125	335.08	135.05	336.084	C16H16O8	[M-H]-	5-O-Caffeoylshikimic acid	Phenolic acids	Phenolic acids	73263-62-4	1	2.01191e+06	2.90119e+06	5.16703e+06	811921	785720	773194	2.18158e+06	1.29993e+06	2.12582e+06	77099.5	73498.8	73340.3	171846	178982	235702	1.06458e+06	1.08734e+06	1.06813e+06	-	-
Zmhp002409	611.16	491.12	610.153	C27H30O16	[M+H]+	Isoluteolin-6,8-di-C-glucoside	Flavonoids	Flavones	-	1	25551.8	14919.6	10757.1	9	11980.3	41680	2.59414e+07	1.58722e+07	2.31469e+07	1.6423e+07	1.69601e+07	1.78393e+07	14093.7	9213.55	9	6.31729e+06	6.31681e+06	6.44361e+06	-	-
Hmcp009963	180.14	123.07	180.138	C11H18NO+	[M]+	Candicine	Alkaloids	Phenolamine	6656-13-9	1	455022	459921	919825	747559	787182	741595	935859	888460	1.02993e+06	937131	921848	903429	638310	725343	717973	666734	678075	681770	C10575	-
MWS1900	215.129	153.127	216.136	C11H20O4	[M-H]-	Undecanedioic acid	Lipids	Free fatty acids	1852-04-6	3	68374.4	74086.6	72476.1	81561.5	69793.7	60533.4	87936.9	78009.3	98336	80639.8	78457.4	67226.6	65893.4	60668.4	65315.3	69236	68704.7	67663.2	-	-
pmn001694	329.23	229.15	330.241	C18H34O5	[M-H]-	9,10,13-Trihydroxy-11-Octadecenoic Acid	Lipids	Free fatty acids	29907-57-1	3	152640	238869	308588	71546.2	65358.5	62561.2	685772	267324	594515	123281	95725.6	131709	78041.5	98430.6	101831	190290	194033	189862	C14835	ko00591
pmf0397	311.296	311.296	312.303	C20H40O2	[M-H]-	Arachidic acid	Lipids	Free fatty acids	506-30-9	3	7.08417e+06	5.7305e+06	4.25282e+06	4.09837e+06	3.74976e+06	3.72676e+06	2.83836e+06	2.34402e+06	2.25116e+06	6.45838e+06	4.64967e+06	5.74014e+06	4.74156e+06	4.64105e+06	5.5703e+06	3.49672e+06	3.56153e+06	3.57713e+06	C06425	ko01040
Hmmp004965	463.124	301.07	462.116	C22H22O11	[M+H]+	Diosmetin-7-O-glucoside	Flavonoids	Flavones	20126-59-4	1	6.00865e+06	6.08261e+06	5.41664e+06	3.96053e+06	3.4165e+06	3.68124e+06	6.74197e+06	3.81354e+06	6.19389e+06	3.29236e+06	3.36631e+06	3.7547e+06	9	6062.84	7119.71	3.53877e+06	3.46789e+06	3.54452e+06	-	-
MWS00204g	104.071	58.0659	103.063	C4H9NO2	[M+H]+	N-Ethylglycine	Amino acids and derivatives	Amino acids and derivatives	627-01-0	3	8.77279e+06	8.51447e+06	7.62906e+06	1.0341e+07	9.29892e+06	9.42036e+06	1.79021e+07	1.06013e+07	1.74267e+07	7.81569e+06	7.79892e+06	7.12452e+06	7.07028e+06	7.67893e+06	7.83572e+06	8.31329e+06	8.47189e+06	8.28175e+06	-	-
Zmmp000969	255.1	123.06	254.09	C11H14N2O5	[M+H]+	5-Ribofuranosylnicotinamide	Nucleotides and derivatives	Nucleotides and derivatives	107325-67-7	3	969421	1.59555e+06	965792	2.31334e+06	1.22076e+06	2.66969e+06	1.67914e+06	1.07183e+06	1.56692e+06	3.27391e+06	3.32364e+06	3.34212e+06	2.0615e+06	2.11523e+06	945628	1.17953e+06	1.20864e+06	1.19545e+06	-	-
pme2596	184.06	148.04	183.053	C8H9NO4	[M+H]+	4-Pyridoxic acid	Others	Vitamin	82-82-6	1	14762474	1.25889e+07	1.39908e+07	7.67957e+06	9.1036e+06	8.98069e+06	2.15639e+06	2.41458e+06	2.04501e+06	5.10074e+06	4.95832e+06	4.32266e+06	1.97094e+06	2.50601e+06	2.71507e+06	5.89227e+06	5.7497e+06	5.80354e+06	C00847	ko00750,ko01100
Zadn009075	311.22	223.17	312.23	C18H32O4	[M-H]-	Hydroperoxylinoleic acid	Lipids	Free fatty acids	34444-18-3	3	75739.1	175948	163085	32692.6	31612.5	44162.1	1.02084e+06	280564	1.04387e+06	50484	56399.3	48836.4	46230.9	49945	52639.1	193062	197397	193377	-	-
mws0885	153.019	109.029	154.027	C7H6O4	[M-H]-	2,4-Dihydroxybenzoic acid	Phenolic acids	Phenolic acids	89-86-1	3	330159	303513	304793	636638	576318	538272	538215	931856	735500	738513	711634	672988	882190	839574	701097	455421	460559	467074	-	-
Zmdn001863	325.07	193.05	326.079	C18H14O6	[M-H]-	2-(7-Dihydroxyl)-benzofuranyl-ferulic acid	Phenolic acids	Phenolic acids	-	3	60128.2	245559	677753	39098	31603.9	39605.4	4.28507e+07	4.54155e+07	4.42645e+07	2.67436e+07	2.90215e+07	2.94159e+07	5.49447e+06	5.0314e+06	5.80281e+06	1.974e+07	1.93734e+07	1.98623e+07	-	-
mws0823	115.04	71.0139	116.047	C5H8O3	[M-H]-	3-Methyl-2-Oxobutanoic acid	Organic acids	Organic acids	759-05-7	3	1.73781e+06	2.98597e+06	7.95073e+06	451077	384714	502016	6.4901e+06	4.05428e+06	8.52242e+06	321020	295941	341414	439269	400035	383697	2.50074e+06	2.4385e+06	2.45651e+06	C00141	ko00280,ko00290,ko00770,ko00966,ko01100,ko01110,ko01210,ko01230,ko01240
Lmyn000160	237.062	87.0085	238.069	C8H14O8	[M-H]-	Mucic acid Dimethyl Ester	Phenolic acids	Phenolic acids	-	3	515905	708398	731131	1.21323e+06	1.22086e+06	1.2001e+06	567584	423474	469484	1.02485e+06	1.02026e+06	1.03419e+06	730077	729060	743911	984412	983205	961808	-	-
pme3188	323.029	211.001	324.036	C9H13N2O9P	[M-H]-	Uridine 5'-monophosphate	Nucleotides and derivatives	Nucleotides and derivatives	58-97-9	3	256516	233975	222134	327807	336634	331120	1.06325e+06	190401	895739	484105	471736	492783	372107	437242	397029	400700	392209	391224	C00105	ko00240,ko01100,ko01232,ko01240
Lahp003147	219.15	131.05	218.142	C13H18N2O	[M+H]+	N,N-cinnamoylbutanediamine	Alkaloids	Phenolamine	-	3	2.36431e+07	2.43263e+07	2.23173e+07	3.02214e+06	5099735	3.35815e+06	2.01687e+07	3.00735e+07	2.00029e+07	2.17011e+06	1.81184e+06	2.185e+06	7.77036e+06	7.71657e+06	8.83072e+06	1.15958e+07	1.18161e+07	1.15199e+07	-	-
pme3154	147.07	59.01	148.074	C6H12O4	[M-H]-	Mevalonic acid	Organic acids	Organic acids	150-97-0	2	1.6995e+06	1.38834e+06	1.30181e+06	5.25689e+06	5.12713e+06	4.80099e+06	2.79964e+06	3.5577e+06	3.45018e+06	3.92264e+06	3.69917e+06	4.12906e+06	5.02632e+06	5.50261e+06	5.09489e+06	3.48726e+06	3.52678e+06	3.43463e+06	C00418	ko00900,ko01100,ko01110
pmn001367	315.072	153.017	316.079	C13H16O9	[M-H]-	Protocatechuic acid-4-O-glucoside	Phenolic acids	Phenolic acids	-	2	3.39194e+07	3.92359e+07	3.48934e+07	3.74784e+07	3.62317e+07	3.73672e+07	9.49692e+06	2.84641e+07	1.02719e+07	7.41313e+07	7.34245e+07	7.73878e+07	7.98926e+07	7.74625e+07	7.90001e+07	4.38619e+07	4.46389e+07	4.50555e+07	-	-
Lmbn001181	531.139	531.13	532.143	C22H28O15	[M-H]-	Fraxetin-7,8-di-O-glucoside	Lignans and Coumarins	Coumarins	-	3	697243	614210	493091	1.25475e+06	1.40754e+06	1.08932e+06	51343.3	88038.7	62386.6	1.40388e+06	1.29263e+06	1.41015e+06	712006	833513	653344	606797	623272	617770	-	-
pme2827	239.238	223.242	240.245	C16H32O	[M-H]-	Palmitaldehyde	Lipids	Free fatty acids	629-80-1	3	3.82777e+07	3.79108e+07	3.73674e+07	3.2077e+07	3.38414e+07	3.25384e+07	3.25826e+07	2.87969e+07	2.97226e+07	3.16679e+07	3.14567e+07	3.22355e+07	3.50508e+07	3.52567e+07	3.57159e+07	2.81601e+07	2.86114e+07	2.78191e+07	C00517	ko00071
pme0281	165.019	121.029	166.027	C8H6O4	[M-H]-	Terephthalic acid	Phenolic acids	Phenolic acids	100-21-0	3	658404	584256	645260	1.04016e+07	9.87755e+06	9.46806e+06	1.15056e+06	361515	775060	4.84671e+07	4.72268e+07	4.87844e+07	8.17555e+07	7.86629e+07	7.91058e+07	2.62563e+07	2.59552e+07	2.66936e+07	C06337	ko01100
MWSslk072	163.05	146.024	162.043	C8H6N2O2	[M+H]+	Benzoyleneurea	Alkaloids	Alkaloids	86-96-4	3	9	8340	6021.48	21705	10850.4	9	4026.75	13392.5	15005	7824.68	20994.7	11670	18117.4	6029.96	5439.62	10254.2	10005	10005	-	-
MA10002917	183.005	109.017	184.012	C6H4N2O5	[M-H]-	2,4-Dinitrophenol	Phenolic acids	Phenolic acids	51-28-5	3	397363	379252	399919	706715	699030	704889	372718	413239	385836	683454	661412	652919	543658	534813	523463	542422	529904	528626	C02496	-
mws0470	117.019	73.0295	118.027	C4H6O4	[M-H]-	Methylmalonic acid	Organic acids	Organic acids	516-05-2	3	3.82954e+07	3.87985e+07	3.84363e+07	1.58852e+07	1.62589e+07	1.52365e+07	8.94861e+07	6.78196e+07	1.06592e+08	4.1179e+07	4.25663e+07	4.12233e+07	4.10705e+07	3.81039e+07	4.11837e+07	4.32107e+07	4.20003e+07	4.24844e+07	C02170	ko00240,ko00280,ko00640,ko01100
Ladp002935	190.05	144.04	189.043	C10H7NO3	[M+H]+	3-quinolinecarboxylic acid	Alkaloids	Quinoline alkaloids	-	1	1.74644e+07	1.23605e+07	1.09316e+07	2.56778e+06	2.63664e+06	2.76319e+06	7.21421e+06	2.31486e+07	1.0979e+07	9.13127e+07	9.15448e+07	8.85813e+07	2.49087e+07	2.38924e+07	2.47069e+07	2.46291e+07	2.49387e+07	2.53493e+07	-	-
Hmyn007168	483.272	255.232	484.28	C22H45O9P	[M-H]-	LysoPG 16:0	Lipids	Glycerol ester	-	3	191314	464572	442545	148099	152742	152313	4.58661e+06	1.40688e+06	4.21681e+06	405620	389898	356485	275503	278119	287997	870608	858252	845598	-	-
pme2244	190.09	118.07	189.079	C11H11NO2	[M+H]+	3-Indolepropionic acid	Alkaloids	Plumerane	830-96-6	3	226282	86501	50912	1.29184e+06	1.13218e+06	1.15085e+06	324917	243150	401286	182062	190669	200334	139502	120098	111796	407216	412277	419224	-	-
pmn001421	337.09	191.06	338.1	C16H18O8	[M-H]-	3-O-p-Coumaroylquinic acid	Phenolic acids	Phenolic acids	87099-71-6	2	3.12524e+07	2.48542e+07	1.32359e+07	90122.4	32333.4	24453.7	37938.3	24496	17492.2	46620.1	28075.4	26689.6	4.56645e+07	4.4622e+07	4.7223e+07	1.16668e+07	1.15516e+07	1.18893e+07	-	-
MW0151128	563.21	401.16	562.202	C24H30N6O10	[M+H]+	His-Tyr-Glu-Asp	Amino acids and derivatives	Amino acids and derivatives	-	3	2.91968e+06	2.96086e+06	3.82493e+06	776918	801824	877348	2.33411e+06	5.07496e+06	3.06024e+06	664060	670783	579735	1.36413e+06	1.14873e+06	1.24772e+06	1.77903e+06	1.74017e+06	1.73035e+06	-	-
Lmqp000427	146.08	82.07	145.074	C6H11NO3	[M+H]+	N-Methyl-Trans-4-Hydroxy-L-Proline	Amino acids and derivatives	Amino acids and derivatives	4252-82-8	1	1.30476e+07	1.87843e+07	1.40078e+07	6.33298e+06	6.12313e+06	5.84744e+06	1.07572e+08	1.27834e+07	5.6717e+07	3.54336e+06	3.40563e+06	3.39671e+06	1.11888e+07	9.51365e+06	9.92843e+06	1.6852e+07	1.6999e+07	1.73417e+07	-	-
pmb2640	199.17	199.17	200.178	C12H24O2	[M-H]-	Dodecanoic acid (Lauric acid)	Lipids	Free fatty acids	143-07-7	3	137051	135791	149504	172604	160184	174349	227622	165494	250168	167840	181825	167888	178714	160662	159895	145117	141312	144874	C02679	ko00061,ko01100,ko01110
pme0014	148.06	84.0444	147.053	C5H9NO4	[M+H]+	L-Glutamic acid	Amino acids and derivatives	Amino acids and derivatives	56-86-0	3	2.9042e+07	2.98076e+07	3.18008e+07	3.8178e+07	3.76984e+07	3.71876e+07	6.12514e+07	1.366e+07	6.01197e+07	28197359	2.9032e+07	2.82444e+07	4.20095e+07	3.78531e+07	3.88439e+07	3.6045e+07	3.58623e+07	3.5052e+07	C00025	ko00220,ko00250,ko00330,ko00332,ko00340,ko00430,ko00470,ko00480,ko00524,ko00630,ko00650,ko00660,ko00860,ko00910,ko00970,ko01100,ko01110,ko01200,ko01210,ko01230,ko01240,ko02010
Lmhp008833	494.32	184.07	493.317	C24H48NO7P	[M+H]+	LysoPC 16:1(2n isomer)	Lipids	LPC	-	1	59858	83427.8	170282	130825	139879	146052	572370	168405	486823	593766	639268	595607	106274	113491	111283	247600	248975	242019	-	-
Ymjm000154	285.1	123.05	286.105	C13H18O7	[M-H]-	Salicin	Phenolic acids	Phenolic acids	138-52-3	3	1.14087e+06	904126	566945	505896	502890	497874	162055	826056	146359	1.354e+06	1.39292e+06	1.37319e+06	1.47825e+06	1.42055e+06	1.42009e+06	807713	798185	783964	C01451	ko00010
Lmrn001951	181.05	135.04	182.058	C9H10O4	[M-H]-	(S)-2-Hydroxy-3-(4-Hydroxyphenyl)Propanoic Acid	Phenolic acids	Phenolic acids	23508-35-2	1	5.70047e+07	5.62306e+07	4.20433e+07	1.32195e+06	1.25277e+06	1.33943e+06	5.78933e+07	1.19131e+07	5.69552e+07	3.97799e+06	3.74543e+06	3.68289e+06	6.17516e+07	6.5002e+07	6.47537e+07	3.30556e+07	3.2343e+07	3.21216e+07	-	-
Lmfn004036	433.08	300.03	434.085	C20H18O11	[M-H]-	Morin-3-O-lyxoside	Flavonoids	Flavonols	-	1	1.91474e+07	1.79179e+07	1.95956e+07	9.19567e+06	9.09157e+06	9.74898e+06	1.01223e+07	1.21439e+07	1.19678e+07	428080	410130	400186	7.34102e+06	7.36136e+06	7.40323e+06	9.17845e+06	9.34792e+06	9.45736e+06	-	-
Wasn003200	385.08	209.03	386.085	C16H18O11	[M-H]-	O-Feruloylgalactaric acid	Phenolic acids	Phenolic acids	-	1	1.20075e+06	2.69159e+06	1.98098e+06	2.48536e+06	2.31459e+06	1.70542e+06	9.92065e+06	9.74437e+06	1.01692e+07	391098	386938	364695	1.24723e+06	1.09498e+06	1.22262e+06	3.96032e+06	4.08153e+06	4.037e+06	C03156	-
Hmln000297	179.05	59.01	180.063	C6H12O6	[M-H]-	Inositol	Others	Saccharides	87-89-8	1	3.39878e+06	3.65366e+06	3.93164e+06	5.41738e+06	5.783e+06	5.60621e+06	4.55762e+06	2.39626e+06	4.44437e+06	2.71972e+06	2.83273e+06	2.64579e+06	1.75257e+06	1.70185e+06	1.57022e+06	2.86474e+06	2.95247e+06	2.92446e+06	C00137	ko00052,ko00053,ko00562,ko01100,ko01110,ko01250,ko02010,ko04070
mws0282	203.08	116.05	204.09	C11H12N2O2	[M-H]-	L-Tryptophan	Amino acids and derivatives	Amino acids and derivatives	73-22-3	1	4.03115e+06	1.35438e+06	341414	3.6341e+07	3.78114e+07	3.70289e+07	6.5288e+06	3.92389e+06	4.85011e+06	4.94617e+06	4.951e+06	4.83994e+06	4.28934e+06	3.9153e+06	4.18877e+06	8.86981e+06	9.11367e+06	8.8744e+06	C00078	ko00260,ko00380,ko00400,ko00901,ko00966,ko00970,ko00996,ko01100,ko01110,ko01210,ko01230,ko01240
pmp001276	677.374	677.373	676.367	C33H56O14	[M+H]+	1-Linolenoyl-rac-glycerol-diglucoside	Lipids	Free fatty acids	-	3	9.1957e+06	8.48135e+06	8.80464e+06	4.37195e+06	5.33028e+06	5.32459e+06	1.54273e+07	7.89562e+06	1.70334e+07	8.05042e+06	7.89851e+06	8.51564e+06	5.07107e+06	7.26242e+06	8.06208e+06	7.88975e+06	8.11611e+06	7.91298e+06	-	-
Zmdp000376	130.091	84.0806	129.09	C5H11N3O	[M+H]+	4-Guanidinobutanal	Others	Aldehyde compounds	-	3	6.2678e+06	7.6797e+06	7.76179e+06	2.24349e+07	2.17979e+07	2.14266e+07	4.17739e+07	1.73265e+07	2.48589e+07	2.90806e+07	2.75566e+07	2.766e+07	2.40993e+07	2.39391e+07	2.36094e+07	1.95425e+07	1.89382e+07	1.92557e+07	-	-
Hahn000943	477.16	315.11	478.169	C20H30O13	[M-H]-	Scroside D	Phenolic acids	Phenolic acids	-	1	558643	692717	853470	6.53984e+06	6.04096e+06	6.3572e+06	770036	3.07884e+06	910077	9.17819e+06	8.9066e+06	9.15661e+06	2.5379e+06	2.13272e+06	2.39788e+06	3.84279e+06	3.91664e+06	3.79526e+06	-	-
Zmzn000078	168.988	78.9583	169.998	C3H7O6P	[M-H]-	Dihydroxyacetone phosphate	Others	Saccharides	57-04-5	3	50830.1	41659	42445.2	44853.3	41266.2	43628.9	39466	57509.5	43176.8	40729.5	40843.4	39920.1	44666.5	45083	44678.3	36068.1	36551.7	35412	C00111	ko00010,ko00040,ko00051,ko00052,ko00561,ko00562,ko00564,ko00640,ko00710,ko00760,ko01100,ko01110,ko01200,ko01230
Lmnn102603	387.17	207.1	388.173	C18H28O9	[M-H]-	Nuezhengalaside	Terpenoids	Monoterpenoids	-	2	232106	262464	323149	429068	418225	393388	343020	386086	239679	2.20473e+06	2.39e+06	2.47048e+06	830272	862662	823731	729727	753305	742520	-	-
Zaxn006988	301.22	301.22	302.225	C20H30O2	[M-H]-	Isopimaric acid	Terpenoids	Ditepenoids	5835-26-7	2	194121	177060	166817	117395	117903	125009	134188	129146	134679	129318	137449	121646	133562	166396	155028	138456	137081	134179	-	-
MWSmce331	102.054	56.0498	101.048	C4H7NO2	[M+H]+	Azetidine-2-carboxylic acid	Alkaloids	Alkaloids	2517-04-6	3	424365	453622	437704	986598	982172	926729	999749	973994	1.01095e+06	506140	588396	505269	770947	731382	741952	696655	677527	677672	C08267	-
mws1174	313.07	253.05	314.079	C17H14O6	[M-H]-	3-O-Acetylpinobanksin	Flavonoids	Flavanonols	52117-69-8	3	3.56838e+06	2.36677e+06	2.14267e+06	258628	294563	238859	69216.7	342124	54419.7	2.13287e+06	1.83537e+06	1.97345e+06	338651	502799	408974	865682	854177	881987	C16418	ko00941
pme2828	140.034	98.9637	139.027	C6H5NO3	[M+H]+	4-Nitrophenol	Phenolic acids	Phenolic acids	100-02-7	3	2.26678e+07	2.21398e+07	2.03618e+07	1.03634e+07	1.05737e+07	1.05823e+07	443219	9.80186e+06	986625	7.72827e+06	8.04494e+06	7.66968e+06	8.19696e+06	8.02409e+06	7.87518e+06	1.02119e+07	1.05073e+07	1.02196e+07	C00870	-
MWSmce682	149.05	59.01	150.053	C5H10O5	[M-H]-	DL-Xylose	Others	Saccharides	25990-60-7	3	2.91132e+07	2.50559e+07	2.51029e+07	1.63773e+07	1.61402e+07	1.6102e+07	1.03895e+06	3.01676e+06	1.10846e+06	1.00037e+07	9.81942e+06	1.00318e+07	5.84336e+06	5.68682e+06	5.55829e+06	1.11541e+07	1.1523e+07	1.13769e+07	-	-
mws0341	131.071	85.0659	132.079	C6H12O3	[M-H]-	2-Hydroxyisocaproic acid	Organic acids	Organic acids	20312-37-2	3	148188	102644	111831	127728	97050.2	109567	238060	225721	310990	148993	124024	123640	191182	182146	171102	139260	137128	134745	C03264	-
pme0534	195.05	75.01	196.058	C6H12O7	[M-H]-	Gluconic acid	Others	Saccharides	526-95-4	1	803282	873351	984581	3.81814e+06	3.60382e+06	2.17134e+06	3.35011e+06	1.67093e+06	2.84766e+06	1.24542e+06	1.14078e+06	1.75225e+06	1.58829e+06	1.49926e+06	1.03361e+06	2.16664e+06	2.1602e+06	2.10247e+06	C00257	ko00030,ko01100,ko01110,ko01200
mws0371	327.233	283.243	328.24	C22H32O2	[M-H]-	Cis-4,7,10,13,16,19-Docosahexaenoic Acid	Lipids	Free fatty acids	6217-54-5	3	34005.8	37575.2	43223.3	43093.5	37207	33376	63212.8	37793	57808.3	38398.5	33218.3	37006.2	31277.7	29920.6	29110.8	31480.6	31846.9	32522.5	C06429	ko01040
mws0133	123.06	80.05	122.048	C6H6N2O	[M+H]+	Nicotinamide	Others	Vitamin	98-92-0	3	1.15677e+06	1.84473e+06	1.20655e+06	4.43386e+06	4.43007e+06	4.32711e+06	5.3365e+06	3.30242e+06	6.26299e+06	3.47894e+06	3.45477e+06	3.78297e+06	5.43155e+06	5.49555e+06	5.51121e+06	3.56337e+06	3.63765e+06	3.51994e+06	C00153	ko00760,ko01100,ko01240
ML10181668	130.09	84.08	129.079	C6H11NO2	[M+H]+	Cycloleucine	Amino acids and derivatives	Amino acids and derivatives	52-52-8	1	4.58932e+06	5.4799e+06	5.61492e+06	3.04188e+07	3.03437e+07	2.96589e+07	4.76053e+07	1.8524e+07	2.5021e+07	4.46798e+07	4.55707e+07	4.62286e+07	2.48916e+07	2.51021e+07	2.50227e+07	2.32385e+07	2.39181e+07	2.39353e+07	C03969	-
mws0668	283.07	151.03	284.076	C10H12N4O6	[M-H]-	Xanthosine	Nucleotides and derivatives	Nucleotides and derivatives	146-80-5	2	972785	1.30847e+06	906645	818879	787855	679751	6.43066e+06	1.28392e+06	3.25258e+06	1.06785e+06	1.02776e+06	1.08255e+06	593385	572387	496821	1.35997e+06	1.38725e+06	1.4064e+06	C01762	ko00230,ko00232,ko01100,ko01110,ko01232,ko02010
Wbtn007603	299.06	284.03	300.063	C16H12O6	[M-H]-	9,11-dimethoxy-2h-[1,3]dioxolo[4,5-b]xanthen-10-one	Flavonoids	Other Flavonoids	-	1	1.78464e+06	2.29857e+06	3.41114e+06	3.98018e+06	3.62965e+06	4.14379e+06	5.25153e+06	1.30633e+06	6.47563e+06	7.03349e+06	6.91131e+06	6.97003e+06	24346.1	18559.3	17876.9	3.48183e+06	3.52226e+06	3.40671e+06	-	-
Zahp012577	280.26	81.07	279.256	C18H33NO	[M+H]+	octadecadienoic acid amide	Alkaloids	Alkaloids	-	1	50613.7	24278.7	24865.7	6288.22	12104.4	8139.54	8849.55	12147.3	13567	9025.75	10662.4	7122.16	9505.03	6337.17	6320.52	11660.3	11296.4	11349.9	-	-
MW0009415	135.05	89.04	136.052	C8H8O2	[M-H]-	Phenylacetic acid	Organic acids	Organic acids	103-82-2	3	1.27569e+07	1.40535e+07	4.25363e+07	841524	565493	548124	1.49654e+07	2.05449e+07	2.45429e+07	548952	550429	543519	291466	282998	260365	1.0231e+07	1.05896e+07	1.03853e+07	C07086	ko00360,ko01100
Lmbn002648	163.04	119.05	164.047	C9H8O3	[M-H]-	α-Hydroxycinnamic Acid	Phenolic acids	Phenolic acids	5801-57-0	3	1.48143e+06	1.08467e+06	992854	445691	362490	366253	5.27046e+06	1.1843e+06	4.87448e+06	1.42286e+06	1.36056e+06	1.4158e+06	1.11959e+07	1.04106e+07	1.08031e+07	3.63426e+06	3.52897e+06	3.52275e+06	C02763	ko00360,ko01100
MWSmce248	163.045	119.054	164.047	C9H8O3	[M-H]-	3-Hydroxycinnamic Acid	Phenolic acids	Phenolic acids	14755-02-3	3	1.48143e+06	1.08467e+06	992854	445691	362490	366253	5.27046e+06	1.1843e+06	4.87448e+06	1.42286e+06	1.36056e+06	1.4158e+06	1.11959e+07	1.04106e+07	1.08031e+07	3.63426e+06	3.52897e+06	3.52275e+06	C12621	ko00360,ko01100
mws0921	149.061	131.05	150.068	C9H10O2	[M-H]-	p-Coumaryl alcohol	Phenolic acids	Phenolic acids	3690-05-9	3	1.49205e+06	1.70631e+06	3.11682e+06	526114	502079	453226	1.22298e+06	1.08668e+06	1.24924e+06	453964	573421	540663	2.477e+06	2.57325e+06	2.48393e+06	1.49089e+06	1.54035e+06	1.49726e+06	C02646	ko00940,ko01100,ko01110
pmb0374	136.06	119.04	135.054	C5H5N5	[M+H]+	2-Aminopurine	Nucleotides and derivatives	Nucleotides and derivatives	452-06-2	1	2.6525e+07	2.44726e+07	1.39595e+07	3.04788e+07	3.09568e+07	2.92734e+07	2.30569e+07	1.5733e+07	2.33916e+07	1.88735e+07	2.13315e+07	2.16954e+07	8.06823e+06	7.42612e+06	7.92089e+06	1.85707e+07	1.8868e+07	1.8204e+07	-	-
pme1474	298.1	136.06	297.09	C11H15N5O3S	[M+H]+	5'-Deoxy-5'-(methylthio)adenosine	Nucleotides and derivatives	Nucleotides and derivatives	2457-80-9	1	1.24614e+07	1.00415e+07	1.06582e+07	1.76033e+07	1.67505e+07	1.91559e+07	9.07901e+07	1.95669e+07	7.74347e+07	1.55215e+07	1.49619e+07	1.58216e+07	1.45983e+07	1.47843e+07	1.55287e+07	1.89798e+07	1.92206e+07	1.85478e+07	C00170	ko00270,ko00908,ko01100
pme3514	301.035	151.004	302.043	C15H10O7	[M-H]-	Morin	Flavonoids	Flavonols	480-16-0	3	772194	475758	338190	603862	716379	936276	743996	1.48059e+06	652229	192931	177443	122991	248802	322813	305212	539854	526197	521453	C10105	-
pmp000413	433.11	283.06	432.106	C21H20O10	[M+H]+	Genistein-8-C-glucoside	Flavonoids	Isoflavones	66026-80-0	1	24648.6	4323.94	12006	13340	11670	5249.24	3.68505e+06	2.91879e+06	3.61662e+06	703262	672870	685473	4941.14	3697.69	3340	941329	914224	945298	C10420	-
Lmzn001894	461.07	285.04	462.08	C21H18O12	[M-H]-	Kaempferol-3-O-glucuronide	Flavonoids	Flavonols	22688-78-4	1	1.20879e+07	1.12248e+07	1.39062e+07	8.35748e+06	7.17908e+06	7.10571e+06	35233.7	15351.8	10091.2	317692	328945	299577	9374.85	9	9	4.2875e+06	4.24281e+06	4.13824e+06	-	-
mws0017	146.165	72.0808	145.158	C7H19N3	[M+H]+	Spermidine	Alkaloids	Alkaloids	124-20-9	3	440107	652418	482022	245316	228722	245749	3.6557e+06	753880	1.96296e+06	192716	192446	199875	503519	530820	494215	643026	641777	663055	C00315	ko00330,ko00410,ko00480,ko00940,ko01100,ko02010
pme0040	136.062	119	135.054	C5H5N5	[M+H]+	Adenine	Nucleotides and derivatives	Nucleotides and derivatives	73-24-5	3	4.81865e+06	5.83427e+06	5.13614e+06	7.2242e+06	6.50755e+06	6.01864e+06	2.93127e+07	5.47554e+06	1.79271e+07	3.2763e+07	3.14274e+07	3.27275e+07	4.22456e+07	4.09675e+07	4.34856e+07	1.90002e+07	1.83531e+07	1.84791e+07	C00147	ko00230,ko00908,ko01100,ko01110,ko01232
mws1068	285.04	151	286.048	C15H10O6	[M-H]-	Kaempferol (3,5,7,4'-Tetrahydroxyflavone)	Flavonoids	Flavonols	520-18-3	1	235429	338456	472679	92829.8	71598.7	62542.3	35946.3	52087.3	49818.4	40668.8	36328.5	28604	14620.3	11030.4	12346.3	89412.5	87137	90326.5	C05903	ko00941,ko00944,ko01100,ko01110
mws0344	165.04	75.01	166.048	C5H10O6	[M-H]-	D-Xylonic acid	Others	Saccharides	526-91-0	1	7.89909e+06	9.37677e+06	8.84957e+06	7.66959e+06	1.53901e+07	1.43259e+07	1.23424e+07	1.0367e+07	1.32871e+07	5.55236e+06	9.75718e+06	1.00625e+07	5.86446e+06	5.74483e+06	5.88473e+06	1.04357e+07	1.00875e+07	1.01341e+07	C00502	ko00040,ko01100
mws4170	179.056	59.0139	180.063	C6H12O6	[M-H]-	D-Glucose	Others	Saccharides	50-99-7	1	3.58195e+06	3.52962e+06	3.37287e+06	5.34709e+06	4.9124e+06	4.38978e+06	3.95225e+06	1.66911e+06	3.90068e+06	2.2802e+06	2.13802e+06	2.17115e+06	1.68507e+06	1.55828e+06	1.51324e+06	2.78223e+06	2.68603e+06	2.70557e+06	C00031	ko00010,ko00030,ko00052,ko00500,ko00520,ko00524,ko00901,ko01100,ko01110,ko02010
mws4176	237.123	120.088	236.116	C12H16N2O3	[M+H]+	L-Alanyl-L-Phenylalanine	Amino acids and derivatives	Amino acids and derivatives	3061-90-3	3	440963	344862	267206	443123	434720	419250	281039	154786	261647	477075	433748	470425	316518	349559	359365	301651	313214	307942	-	-
MWSHY0080	595.17	287.06	594.159	C27H30O15	[M+H]+	Luteolin-7-O-neohesperidoside (Lonicerin)	Flavonoids	Flavones	25694-72-8	1	4.22931e+06	5.37261e+06	5.77064e+06	1.9085e+06	2.26615e+06	1.68355e+06	21766.4	17435.2	19904.4	1.43485e+06	1.3952e+06	1432385	9	9	10005	1.68939e+06	1.6599e+06	1.62656e+06	C12630	ko00944
Wafn011571	295.23	195.14	296.235	C18H32O3	[M-H]-	alpha-Hydroxylinoleic acid	Lipids	Free fatty acids	57818-44-7	1	338347	536038	592909	90053.3	81953.8	87618.8	722324	423448	560540	269227	271848	240606	151778	162920	170405	268757	258679	263627	-	-
mws0914	271.061	151.003	272.068	C15H12O5	[M-H]-	3,5,7-Trihydroxyflavanone (Pinobanksin)	Flavonoids	Flavanonols	548-82-3	3	39297.9	107504	64938.2	61620.7	56027.6	65888.1	200159	123705	184946	117297	116227	121776	114963	115363	117707	105815	109792	108809	C09826	ko00941
Zmhn000892	301.09	139.05	302.1	C13H18O8	[M-H]-	4-O-Glucosyl-3,4-dihydroxybenzyl alcohol	Phenolic acids	Phenolic acids	-	1	1.98996e+07	1.73827e+07	1.78907e+07	5.10305e+06	4.67137e+06	4.9136e+06	9.51386e+06	3.16339e+07	1.27601e+07	9.79841e+06	9.46238e+06	9.70371e+06	2.54991e+07	2.45775e+07	2.50102e+07	1.52679e+07	1.53722e+07	1.58276e+07	-	-
Lmbp000123	164.074	56.0495	163.067	C6H13NO2S	[M+H]+	L-Homomethionine	Amino acids and derivatives	Amino acids and derivatives	25148-30-5	3	205839	170421	136309	2.35362e+06	2.26383e+06	2.3982e+06	346494	664941	710255	647102	673847	617948	611050	728363	690918	874198	851955	884968	C17213	ko00966,ko01110,ko01210
MWSmce690	175.025	59.0137	176.032	C6H8O6	[M-H]-	Erythorbic Acid; Isoascorbic Acid	Others	Vitamin	89-65-6	3	405486	437453	453886	322422	266367	220226	37140.1	112226	41740.6	249441	250709	214957	181991	198522	172185	250502	244822	254449	-	-
pmb1562	351.25	147.12	350.246	C21H34O4	[M+H]+	1-Stearidonoyl-Glycerol	Lipids	Glycerol ester	-	1	240869	150901	110901	183177	202447	192704	397343	316093	195339	175896	216738	137105	147435	121584	107735	150158	144528	146567	-	-
Lmrn003201	204.067	158.059	205.074	C11H11NO3	[M-H]-	Indole-3-lactic acid	Alkaloids	Plumerane	1821-52-9	3	152857	189733	236207	241458	239739	228811	417669	304697	377400	547241	572436	562383	518374	532498	470045	323930	325264	335577	C02043	-
Zmgn000447	184.98	78.9583	185.993	C3H7O7P	[M-H]-	3-Phospho-D-glyceric acid	Others	Saccharides	820-11-1	3	573650	706942	1.00081e+06	1.54769e+06	1.34684e+06	1.33388e+06	7.03678e+06	2.57676e+06	3.63987e+06	1.35725e+06	1.26696e+06	1.22667e+06	1.4829e+06	1.48885e+06	1.63208e+06	1.7958e+06	1.77725e+06	1.72909e+06	C00197	ko00010,ko00030,ko00260,ko00270,ko00561,ko00630,ko00710,ko01100,ko01110,ko01200,ko01230,ko01240
pmb0789	332.134	152.072	331.127	C14H21NO8	[M+H]+	Pyridoxine-5'-O-glucoside	Others	Vitamin	-	3	4.75301e+06	4.25174e+06	3.62894e+06	2.83969e+06	2.68124e+06	3.01292e+06	4.31431e+06	4.29436e+06	5.37576e+06	7.14404e+06	6.23292e+06	5.75604e+06	1.55184e+06	1.46523e+06	1.75033e+06	3.25496e+06	3.20277e+06	3.3304e+06	C03996	-
MWS0811	130.09	84.08	129.079	C6H11NO2	[M+H]+	L-Pipecolic Acid	Organic acids	Organic acids	3105-95-1	1	6.32898e+06	4.30708e+06	7.32223e+06	2.3903e+07	1.97021e+07	1.91934e+07	4.31222e+07	1.79709e+07	2.17124e+07	29742011	2.95557e+07	3.1388e+07	2.63138e+07	2.30656e+07	2.56991e+07	1.87521e+07	1.93055e+07	1.94728e+07	C00408	ko00310,ko00960,ko01100,ko01110
pme1178	284.1	152.06	283.092	C10H13N5O5	[M+H]+	Guanosine	Nucleotides and derivatives	Nucleotides and derivatives	118-00-3	1	8.85202e+06	6.91325e+06	4.51704e+06	1.21004e+07	1.16201e+07	11018082	1.13467e+07	2.62558e+06	8.15412e+06	7.52157e+06	8.23304e+06	7.84469e+06	3.65342e+06	3.34623e+06	3.47649e+06	6.49059e+06	6.64314e+06	6.38749e+06	C00387	ko00230,ko01100,ko01232,ko02010
ML10171848	147.03	85.03	148.037	C5H8O5	[M-H]-	D-Arabinono-1,4-lactone	Others	Saccharides	2782-09-4	2	3.06902e+06	2.43402e+06	2.15797e+06	9.45069e+06	9.09088e+06	8.8269e+06	5.42897e+06	6.80184e+06	6.27003e+06	7.70145e+06	6.88886e+06	7.49459e+06	9.98121e+06	1.05637e+07	1.00052e+07	6.35369e+06	6.30536e+06	6.54658e+06	C00652	ko00053,ko01100
mws1051	399.144	250.094	399.144	C15H23N6O5S+	[M]+	S-Adenosylmethionine	Amino acids and derivatives	Amino acids and derivatives	485-80-3	3	3.95992e+06	3.40346e+06	3.41644e+06	5.50765e+06	5.28635e+06	5.42289e+06	9.69214e+06	6.14001e+06	1.04743e+07	3.53776e+06	3.43054e+06	3.26246e+06	6.06062e+06	5.81129e+06	6.36754e+06	4.49923e+06	4.65872e+06	4.65833e+06	-	-
MWSmce466	135.046	92.0293	136.052	C8H8O2	[M-H]-	4-Hydroxyacetophenone	Others	Ketone compounds	99-93-4	3	109211	492232	208099	9.23769e+06	9.46775e+06	9.7072e+06	69558.2	1.62584e+06	93314.7	4.37796e+06	4.52414e+06	4.16593e+06	1.91267e+07	1.89089e+07	2.05681e+07	6.09599e+06	6.34397e+06	6.245e+06	C10700	ko01100
MW0145959	505.28	145.03	506.285	C24H38N6O6	[M-H]-	Asn-Val-Phe-Lys	Amino acids and derivatives	Amino acids and derivatives	-	3	448451	865099	287141	170468	127075	118558	2.30251e+06	575757	1.81717e+06	20010.3	26710.3	20813.3	8303.33	3725.38	7809.51	436009	422600	420038	-	-
MWSslk132	285.21	223.21	286.214	C16H30O4	[M-H]-	Hexadecanedioic acid	Lipids	Free fatty acids	505-54-4	1	129527	150288	172953	185503	179255	181796	194635	152936	188389	238965	248801	250011	156973	157882	146213	174182	167285	171197	C19615	ko00073,ko01100
Lmhp009129	482.32	184.07	481.317	C23H48NO7P	[M+H]+	LysoPC 15:0(2n isomer)	Lipids	LPC	-	1	84288.5	116878	200668	137919	123073	130951	235746	115701	201683	132824	133332	145075	141271	127233	135901	115812	112187	111570	-	-
Lmyn003971	521.2	359.15	522.21	C26H34O11	[M-H]-	Dihydrodehydrodiconiferyl alcohol-4-O-glucoside	Lignans and Coumarins	Lignans	-	3	5.59855e+06	5.50525e+06	3.93718e+06	401032	415444	488820	194465	1.11231e+06	290497	508066	537530	519681	621076	708759	713630	1.73618e+06	1.71689e+06	1.78577e+06	-	-
Lmbn001162	339.07	177.02	340.079	C15H16O9	[M-H]-	Esculetin-7-O-glucoside	Lignans and Coumarins	Coumarins	-	1	8.32555e+07	6.2247e+07	4.4383e+07	5.75506e+07	5.78369e+07	6.03028e+07	1.1477e+06	7.38106e+06	1.37314e+06	4.74589e+07	4.3311e+07	4.12683e+07	31938779	2.98914e+07	3.24573e+07	2.03743e+07	1.95784e+07	2.01699e+07	-	-
MWSmce709	130.06	103.05	129.058	C9H7N	[M+H]+	Isoquinoline	Alkaloids	Isoquinoline alkaloids	119-65-3	2	1.05129e+06	503327	497727	3.76073e+06	3.67176e+06	3.64276e+06	1.40054e+06	1.02472e+06	1.26343e+06	1.12895e+06	1.11976e+06	1.23434e+06	955149	910589	901891	1.6068e+06	1.66799e+06	1.61275e+06	C06323	-
MW0106750	195.05	75.01	196.058	C6H12O7	[M-H]-	Galactonic acid	Others	Saccharides	13382-27-9	3	477180	687034	532550	2.20599e+06	1.74317e+06	1.57218e+06	1.47668e+06	640970	1.17777e+06	838566	625413	670920	686466	1.16248e+06	566932	829476	819525	853150	C00880	ko00052,ko01100
mws1506	639.193	161.023	640.2	C29H36O16	[M-H]-	Plantamajoside	Phenolic acids	Phenolic acids	104777-68-6	3	15069.8	9	9	9	9	13775.7	9	12458.4	9	307254	348798	365037	9	9	9	79913.6	80120.5	82942.7	C10485	-
pmn001553	315.11	153.06	316.116	C14H20O8	[M-H]-	Cimidahurinine	Phenolic acids	Phenolic acids	142542-89-0	1	1.60548e+06	1.58541e+06	1.46462e+06	1.83115e+06	2.02598e+06	1.98776e+06	338442	1.4415e+06	492957	2.98795e+06	3.03656e+06	2.8993e+06	2.58754e+06	2.6616e+06	2.70038e+06	1.91373e+06	1.9143e+06	1.84555e+06	-	-
Hmln003754	521.2	359.15	522.21	C26H34O11	[M-H]-	Icariside E5	Others	Ketone compounds	126176-79-2	3	849776	708502	744451	643186	534730	313896	271799	848550	363823	403752	415904	438378	818607	722860	766460	570308	558031	546931	-	-
pmb2260	480.308	184.073	479.301	C23H46NO7P	[M+H]+	LysoPC 15:1	Lipids	LPC	-	3	3650.84	12506.8	11906	36345.4	37633.1	29934.1	81474.2	49754	101614	26072.3	22330	18816.5	19443.6	25171.3	21636.4	25767.1	26842.4	26545.1	-	-
Zmjn004133	311.223	293.214	312.23	C18H32O4	[M-H]-	9S-Hydroperoxy-10E,12Z-octadecadienoic acid	Lipids	Free fatty acids	5502-91-0	3	55184.2	239832	138387	86719.3	100063	93405.8	325097	257454	299394	275218	224156	223864	116608	131398	134812	165169	158374	162276	C14827	ko00591,ko01100
Wbmn011269	377.23	295.23	378.241	C22H34O5	[M-H]-	Vitexilactone	Terpenoids	Ditepenoids	61263-49-8	1	824866	1.3395e+06	1.35045e+06	328470	283494	310162	1.74679e+06	1.1001e+06	1.40915e+06	786648	776657	855678	421533	467287	432560	761611	762410	734517	-	-
MW0010749	209.12	59.01	210.126	C12H18O3	[M-H]-	7-epi-Jasmonic acid	Organic acids	Organic acids	62653-85-4	3	1.00264e+06	586742	2.19853e+06	9	23415.5	33361.1	5.00455e+06	1.13034e+06	4.44577e+06	60923.7	53109.3	60958.5	119974	114330	113270	922270	892081	887105	-	-
Lmyn007883	287.22	287.22	288.23	C16H32O4	[M-H]-	9,16-Dihydroxypalmitic acid	Lipids	Free fatty acids	38076-49-2	3	339867	490415	528589	314981	299428	308779	4.99339e+06	1.02553e+06	5.78334e+06	265005	295293	303072	181981	236367	226682	898800	935898	927920	-	-
MW0055437	313.24	251.24	314.246	C18H34O4	[M-H]-	Octadecanedioic acid	Lipids	Free fatty acids	871-70-5	3	79780.9	98403.6	99158.6	122245	109740	118821	61325.5	79100.4	69136.6	153405	148841	155294	91703.1	88300.7	92295.7	95461	99600.8	97759.5	-	-
MW0127920	179.04	135.05	180.042	C9H8O4	[M-H]-	2,5-Dihydroxycinnamic acid	Phenolic acids	Phenolic acids	636-01-1	3	3.48221e+06	3.81072e+06	1.11929e+07	128463	162052	156159	3.63275e+06	5.99133e+06	6.70134e+06	126867	139878	136026	9	9	9	2.76087e+06	2.7483e+06	2.65344e+06	-	-
MWSHC20110	301.07	286.05	300.063	C16H12O6	[M+H]+	8-Methoxyapigenin	Flavonoids	Flavones	57096-02-3	1	968693	1.16658e+06	1.80619e+06	1.754e+06	1.72851e+06	1.85039e+06	2.73875e+06	586760	3.19125e+06	2.772e+06	2.88459e+06	2.85573e+06	14073.4	5985.38	9914.02	1.38147e+06	1.43644e+06	1.38638e+06	-	-
pme0274	132.1	69.07	131.095	C6H13NO2	[M+H]+	6-Aminocaproic acid	Organic acids	Organic acids	60-32-2	2	327551	206852	161599	1.64651e+06	1.61913e+06	1.76708e+06	380117	263339	384884	412646	405123	398592	403439	332437	422484	651710	643476	671311	C02378	ko01100
MWS1962	153.127	83.0474	152.12	C10H16O	[M+H]+	cis-Citral	Organic acids	Organic acids	5392-40-5	3	243345	257671	245774	351882	365329	352439	366158	528755	464793	483435	491713	481019	503691	474826	459694	409774	417575	428031	C09847	ko01110
mws1200	177.056	145.028	178.063	C10H10O3	[M-H]-	p-Coumaric acid methyl ester	Phenolic acids	Phenolic acids	19367-38-5	3	55975.4	55169.2	69374.9	47112.4	39817.3	37920.5	1.13916e+06	230519	764373	49704.9	47956.7	44473.2	576032	600751	611828	267848	275754	279747	-	-
pmb0819	157.076	130.065	156.069	C10H8N2	[M+H]+	3-Indoleacetonitrile	Alkaloids	Plumerane	771-51-7	3	229714	95880.4	63299.7	1.22233e+06	1.2994e+06	1.26584e+06	343531	252941	340381	305491	311701	282114	212682	235373	229329	486697	476080	465600	C02938	ko00380,ko01100
mws0183	153.019	109.029	154.027	C7H6O4	[M-H]-	3,4-Dihydroxybenzoic acid (Protocatechuic acid)	Phenolic acids	Phenolic acids	99-50-3	3	240878	279479	298317	510459	499783	419967	392939	730361	625880	582437	541019	575316	702662	626351	691674	406245	417725	424508	C00230	ko01100,ko01110
pmb2940	385.114	205	386.121	C17H22O10	[M-H]-	1-O-Glucosyl sinapate	Phenolic acids	Phenolic acids	78185-48-5	3	89787.4	203952	1.15744e+06	835912	822969	994443	859354	1.12541e+06	718642	839873	758840	755752	280474	262634	321083	558208	576787	582581	-	-
MW0145452	437.19	303.13	436.193	C16H32N6O4S2	[M+H]+	Arg-Met-Met	Amino acids and derivatives	Amino acids and derivatives	-	3	623260	991965	614246	652475	631535	583528	566712	656767	641063	360698	308872	321493	287276	260649	233339	258368	260593	249780	-	-
Zmpn000199	209.03	85.03	210.038	C6H10O8	[M-H]-	D-Galactaric acid	Others	Saccharides	526-99-8	3	5.86827e+06	6.76317e+06	6.98204e+06	1.15968e+07	1.267e+07	1.3306e+07	1.25747e+07	4.84009e+06	1.53964e+07	6.61387e+06	6.82953e+06	6.33442e+06	3.55679e+06	3.67471e+06	3.5996e+06	6.55445e+06	6.83466e+06	6.60901e+06	C00879	ko00053,ko01100
Lmgn001670	137.03	108.02	138.032	C7H6O3	[M-H]-	Salicylic acid	Phenolic acids	Phenolic acids	69-72-7	2	1.70119e+06	1.7172e+06	1.7507e+06	642595	600210	563972	1.08786e+06	623407	884493	718257	680340	646292	755558	689534	766490	834225	868640	866131	C00805	ko00996,ko01100,ko01110,ko04075
mws0102	160.04	116.051	161.048	C9H7NO2	[M-H]-	Indole-5-carboxylic acid	Alkaloids	Plumerane	1670-81-1	3	19646.2	14388.5	21276.1	74692.2	77787.9	75227.1	29869.5	54143.3	28752.2	152806	144709	168907	63759.1	65362.7	72156.9	67168.1	70255.4	68669.8	-	-
Lmhp001430	227.103	116.072	226.095	C10H14N2O4	[M+H]+	Cyclo(Pro-Glu)	Amino acids and derivatives	Amino acids and derivatives	-	3	479421	482997	678846	2.03524e+06	1.84733e+06	2.06422e+06	1.61199e+06	813796	1.1925e+06	1.4076e+06	1.30359e+06	1.27998e+06	1.86971e+06	1.79386e+06	1.7878e+06	1.21295e+06	1.23568e+06	1.18074e+06	-	-
Lahp002608	188.07	118.07	187.063	C11H9NO2	[M+H]+	3,5-Dihydro-2H-Furo[3,2-C]Quinolin-4-One	Alkaloids	Quinoline alkaloids	-	1	788175	330650	185054	4.08676e+06	3.46525e+06	4.06862e+06	1.29606e+06	802940	1.13247e+06	612874	572412	656554	414259	324303	373439	1.25608e+06	1.25452e+06	1.206e+06	-	-
MW0151007	399.2	237.15	398.191	C16H26N6O6	[M+H]+	His-Lys-Asp	Amino acids and derivatives	Amino acids and derivatives	-	3	1.41202e+07	9.60251e+06	2.62206e+07	399303	356414	349011	4.86853e+07	2.64708e+07	7.19587e+07	416231	322457	332023	1.65219e+06	1.76406e+06	1.68021e+06	1.54853e+07	1.56222e+07	1.61747e+07	-	-
pmp000593	595.17	287.06	594.159	C27H30O15	[M+H]+	Luteolin-7-O-rutinoside	Flavonoids	Flavones	3563-98-2	1	3.66139e+07	5.61283e+07	6.31344e+07	2.16065e+07	1.96401e+07	1.81053e+07	212916	110269	157264	1.25389e+07	1.0511e+07	14311159	73355	9	6778.46	1.67069e+07	1.73575e+07	1.66463e+07	-	-
mws4183	433.08	300.03	434.085	C20H18O11	[M-H]-	Quercetin-3-O-arabinoside	Flavonoids	Flavonols	22255-13-6	2	1.63372e+07	1.68623e+07	1.55752e+07	7.83721e+06	7.14792e+06	8.43979e+06	7.79601e+06	9.28743e+06	9.31882e+06	374619	368315	381302	7.03723e+06	6.49722e+06	6.24218e+06	8.47588e+06	8.67209e+06	8.27554e+06	-	-
pmb0624	611.16	431.1	610.153	C27H30O16	[M+H]+	Isoorientin-7-O-glucoside	Flavonoids	Flavones	-	1	40971.1	75381.2	9	101710	78925	92086.5	9.37392e+06	8.4318e+06	9.94308e+06	2.29695e+06	1.9865e+06	2.04871e+06	66685	36054	43453.7	2.0898e+06	2.17495e+06	2.17931e+06	-	-
Lmhn003074	309.06	193.05	310.069	C14H14O8	[M-H]-	Feruloylmalic acid	Phenolic acids	Phenolic acids	-	1	26396	74194.5	219976	56354.8	43591.1	137996	1.56307e+07	3.33002e+07	1.98589e+07	7.0596e+06	3.22805e+06	8.23141e+06	1.71254e+06	2.02202e+06	2.07173e+06	7.17427e+06	7.37468e+06	7.51836e+06	-	-
Lmbn001754	175.061	115.04	176.069	C7H12O5	[M-H]-	3-Isopropylmalic Acid	Organic acids	Organic acids	921-28-8	1	1.65134e+06	1.49334e+06	1.3897e+06	599750	617056	630008	1.07606e+06	926784	1.38608e+06	1.93812e+06	2.02186e+06	1.9451e+06	1.05222e+06	1.06922e+06	1.0171e+06	1.09515e+06	1.08664e+06	1.04763e+06	C04411	ko00290,ko01100,ko01110,ko01210,ko01230
pmb3000	503.12	341.1	504.127	C24H24O12	[M-H]-	Chrysoeriol-7-O-(6''-acetyl)glucoside	Flavonoids	Flavones	-	3	9.19505e+06	7.18747e+06	6.35444e+06	1.28575e+06	1.18014e+06	1.2561e+06	3.67298e+06	2.07333e+06	2.95415e+06	636835	706564	756944	4.98925e+06	5.84163e+06	5.59945e+06	3.98373e+06	3.8087e+06	3.8502e+06	-	-
pme2268	138.06	94.07	137.048	C7H7NO2	[M+H]+	Trigonelline	Alkaloids	Pyridine alkaloids	535-83-1	1	125068	153699	168723	1.21789e+06	1.10261e+06	1.04718e+06	1.23418e+06	1.17475e+06	1.31996e+06	445998	477003	425039	387433	306952	382684	649948	633199	619930	C01004	ko00760
pme0021	166.09	120.08	165.079	C9H11NO2	[M+H]+	L-Phenylalanine	Amino acids and derivatives	Amino acids and derivatives	63-91-2	1	457308	918626	511279	1.70041e+07	1.77582e+07	1.76283e+07	6.10538e+06	3.34703e+06	5.73154e+06	3.77806e+06	3.53592e+06	3.61824e+06	3.72011e+06	3.76177e+06	3.51027e+06	6.75958e+06	6.44765e+06	6.64498e+06	C00079	ko00360,ko00400,ko00460,ko00470,ko00940,ko00960,ko00966,ko00970,ko00996,ko00999,ko01100,ko01110,ko01210,ko01230,ko02010
HJAP104	107.049	77.0446	106.042	C7H6O	[M+H]+	Benzaldehyde	Others	Aldehyde compounds	100-52-7	3	812996	1.12818e+06	1.52033e+06	1.83046e+06	1.55812e+06	1.641e+06	7.22139e+06	2.1305e+06	4.28381e+06	1.70849e+06	1.77982e+06	1.6279e+06	1.10447e+06	1.27368e+06	1.10641e+06	1.7724e+06	1.78102e+06	1.85117e+06	C00261	ko01100
Zmhn002422	355.103	193.052	356.111	C16H20O9	[M-H]-	1-O-Feruloyl-β-D-glucose	Phenolic acids	Phenolic acids	7196-71-6	3	1.16318e+06	1.51706e+06	1.33539e+06	5.48151e+06	4.87941e+06	4.57743e+06	3.03269e+06	9.10837e+06	4.18323e+06	2.54083e+06	2.80717e+06	2.72945e+06	1.71437e+06	1.30852e+06	1.70786e+06	2.9748e+06	3.0528e+06	3.12223e+06	C17759	-
Zmyn004732	293.213	185.119	294.219	C18H30O3	[M-H]-	2R-hydroxy-9Z,12Z,15Z-octadecatrienoic acid	Lipids	Free fatty acids	-	3	28812	16781.7	23952.8	19196.2	24921	18199	26825	35258.7	48166.4	52403.9	54758.4	55428.5	17577	34482.5	29108.7	32151.9	31454.4	30628.6	C16342	ko00592
Lmfn000604	331.07	169.01	332.074	C13H16O10	[M-H]-	6-O-Galloyl-β-D-glucose	Phenolic acids	Phenolic acids	13186-19-1	2	2.24122e+06	5.44381e+06	1.20125e+07	8.18211e+06	8.57716e+06	8.44318e+06	4.97881e+06	1.12955e+07	5.77839e+06	1.66265e+06	1.71003e+06	1.15348e+06	7.29575e+06	7.21168e+06	7.4866e+06	5.49169e+06	5.42045e+06	5.68116e+06	-	-
Xmsn002700	465.125	303.051	466.111	C21H22O12	[M-H]-	Taxifolin-3'-O-glucoside	Flavonoids	Flavanonols	31106-05-5	3	4.40587e+06	4.44306e+06	4.02454e+06	3.22965e+06	3.54065e+06	3.36155e+06	2.88294e+06	3.67431e+06	3.34179e+06	982924	1.11934e+06	1.07572e+06	4.97911e+06	4.26594e+06	5.10102e+06	3.31456e+06	3.23769e+06	3.15589e+06	-	-
Zmcn006984	911.5	749.45	912.508	C47H76O17	[M-H]-	Hederagenin-3-O-[β-D-glucosyl-(1-3)-a-L-rhamnosyl-(1-2)-a-L-arabinoside]	Terpenoids	Triterpene Saponin	-	2	9	9	9	188506	195487	214323	4780.76	3476.97	10493.7	9	9	9	182829	169812	158630	64713.8	67774.5	67249.6	-	-
pmb0885	291.195	191.107	290.188	C18H26O3	[M+H]+	4-Oxo-9Z,11Z,13E,15E-Octadecatetraenoic Acid	Lipids	Free fatty acids	-	3	161624	129619	101598	289568	255425	255819	215489	195857	206075	280800	278024	281138	278264	306683	315626	218126	214910	225470	-	-
Zmdp001647	247.13	184.1	246.122	C10H18N2O5	[M+H]+	γ-Glutamyl-L-valine	Amino acids and derivatives	Amino acids and derivatives	-	1	141484	146083	125043	842552	844358	812954	299767	196596	230324	265544	262500	245476	207339	183530	204161	278492	292581	284372	-	-
Lmbn002644	119.05	93.0346	120.058	C8H8O	[M-H]-	4-Methylbenzaldehyde	Others	Aldehyde compounds	104-87-0	3	98776.3	91760.6	94044.8	109331	45634.9	93364.5	563794	161529	476210	161910	178729	174360	1.26342e+06	1.15884e+06	1.08338e+06	491699	479041	503496	C06758	ko01100
Lmbn002737	119.05	93.0343	120.058	C8H8O	[M-H]-	3-Methylbenzaldehyde	Others	Aldehyde compounds	620-23-5	3	98776.3	91760.6	94044.8	109331	45634.9	93364.5	563794	161529	476210	161910	178729	174360	1.26342e+06	1.15884e+06	1.08338e+06	491699	479041	503496	C07209	ko01100
Cmpp003619	193.05	105.07	192.042	C10H8O4	[M+H]+	6,7-Dihydroxy-4-methylcoumarin	Lignans and Coumarins	Coumarins	529-84-0	3	2.20574e+06	2.63672e+06	2.75881e+06	2.07241e+06	855900	766773	9	9	160517	1.51443e+06	403910	428487	1.12403e+06	1.00641e+06	1.09595e+06	803288	841949	811042	-	-
MWSmce314	134.059	106.067	133.053	C8H7NO	[M+H]+	Oxindole	Alkaloids	Plumerane	59-48-3	3	316186	231212	264567	127427	139064	147272	191554	155979	122963	185705	184805	158545	132198	109391	103195	170044	162896	170346	C12312	ko00402,ko01110
Zmyn004714	297.24	183.14	298.251	C18H34O3	[M-H]-	Ricinoleic acid	Lipids	Free fatty acids	141-22-0	2	101325	116432	94179	95249.3	82048	93189.5	256693	112460	236741	128314	129416	138843	96400.5	97035	98616.6	115577	110275	114762	C08365	-
MWS0552	239.2	223.03	240.209	C15H28O2	[M-H]-	Cis-10-Pentadecenoic Acid(C15:1)	Lipids	Free fatty acids	84743-29-3	3	42762.4	42670.5	46622.4	55984.4	53524.4	49412.3	50175.4	49424.8	51029.1	73464	64195.5	59530.9	55463.1	48778.2	51546.3	44093.2	44416	42374	-	-
Zmjn001030	346.057	211.002	347.063	C10H14N5O7P	[M-H]-	Adenosine 2'-Phosphate	Nucleotides and derivatives	Nucleotides and derivatives	130-49-4	3	1.49273e+06	1.54158e+06	678447	1.0099e+06	916066	911372	2.00907e+06	218133	1.05416e+06	1.08629e+06	1.09516e+06	1.03692e+06	157655	181715	169956	843819	805642	839465	C00946	-
pme1936	114.066	86.0713	113.059	C4H7N3O	[M+H]+	Creatinine	Organic acids	Organic acids	60-27-5	3	856210	918910	868801	408187	465297	471277	151891	141473	152110	726102	633493	590363	551934	763372	566456	496436	489843	514236	C00791	ko00330,ko01100
MW0155367	481.2	437.22	480.201	C25H28N4O6	[M+H]+	Phe-Trp-Glu	Amino acids and derivatives	Amino acids and derivatives	-	3	8.50107e+06	2.38008e+06	2.32627e+06	1.11437e+07	1.31058e+07	1.21481e+07	3.38531e+06	1.39762e+06	2.4666e+06	1.48254e+06	3.33613e+06	992101	2.23739e+06	1.56736e+06	1.49315e+06	5.29188e+06	5.49537e+06	5.24016e+06	-	-
Jmwn002494	325.092	119.05	326.1	C15H18O8	[M-H]-	(2E)-3-[4-(β-D-glucopyranoside)-phenylacrylic]-acid	Phenolic acids	Phenolic acids	-	3	690826	634201	426118	449063	358073	393127	855179	441282	636002	386528	458420	384435	397786	353818	360913	453542	475176	456542	-	-
pme3096	118.015	74.0237	119.022	C3H5NO4	[M-H]-	Aminomalonic acid	Organic acids	Organic acids	1068-84-4	3	1.47665e+06	1.59844e+06	1.46971e+06	659788	314784	615496	3.78291e+06	1.78399e+06	1.65352e+06	1.62566e+06	1.62841e+06	1.59365e+06	1.13799e+06	1.19484e+06	1.32645e+06	1.70098e+06	1.63264e+06	1.62394e+06	C00872	-
pmb2507	213.017	96.9696	214.024	C5H11O7P	[M-H]-	2-Deoxyribose-1-phosphate	Nucleotides and derivatives	Nucleotides and derivatives	17210-42-3	3	1.05605e+07	7.69225e+06	5.79364e+06	3.97585e+06	3.69545e+06	3.67193e+06	1.63642e+06	1.70706e+06	2.44519e+06	941917	967803	951492	92033.7	112699	121365	5.01306e+06	5.01762e+06	4.79634e+06	C00672	ko00030,ko00240,ko01100
Yacp000453	116.07	70.06	115.063	C5H9NO2	[M+H]+	3-hydroxy-1-methylpyrrolidin-2-one	Alkaloids	Pyrrole alkaloids	132996-63-5	1	49738.5	74036.5	69976.1	1.15509e+07	1.06538e+07	1.07449e+07	2.21418e+06	984021	1.45543e+06	2.64778e+06	2.16656e+06	2.17733e+06	3.7715e+06	3.74168e+06	3.53271e+06	3.95623e+06	4.02198e+06	4.15926e+06	-	-
mws0254	156.077	110.071	155.07	C6H9N3O2	[M+H]+	L-Histidine	Amino acids and derivatives	Amino acids and derivatives	71-00-1	3	500526	629495	480425	1.56008e+07	1.66809e+07	1.67187e+07	3.93254e+06	4.06676e+06	7.49384e+06	3.16707e+06	3.17015e+06	3.28719e+06	2.80062e+06	2.75266e+06	2.99108e+06	4.98391e+06	5.16113e+06	5.24597e+06	C00135	ko00340,ko00410,ko00470,ko00970,ko01100,ko01110,ko01230,ko02010
pme2292	89.1073	72.0808	88.1	C4H12N2	[M+H]+	Putrescine	Alkaloids	Alkaloids	110-60-1	3	227180	138517	144768	1.06332e+06	1.14209e+06	1.06446e+06	679980	1.13704e+06	842411	1.02483e+06	979620	983666	111932	9	121946	755106	752051	720145	C00134	ko00330,ko00470,ko00480,ko00960,ko01100,ko01110,ko02010
Lmbn005369	295.23	195.14	296.235	C18H32O3	[M-H]-	13(S)-HODE;13(S)-Hydroxyoctadeca-9Z,11E-dienoic acid	Lipids	Free fatty acids	10219-69-9	1	414316	633856	694114	114663	95609.7	95726.8	843051	539720	633225	293207	294282	280112	187087	174450	185172	298763	311843	297516	C14762	ko00591
Lmcp004436	611.139	287.055	611.139	C30H27O14+	[M]+	Cyanidin-3-O-(6''-O-caffeoyl)glucoside	Flavonoids	Anthocyanidins	-	3	308395	998265	1.61594e+06	3.42315e+06	3.96577e+06	3.56643e+06	2.24183e+06	2.03455e+06	2.8664e+06	335035	338602	366965	2500.28	5423.22	5005	1.42647e+06	1.37501e+06	1.35624e+06	-	-
Lmlp006175	435.129	273.089	434.121	C21H22O10	[M+H]+	Isosalipurposide (Phlorizin Chalcone)	Flavonoids	Chalcones	4547-85-7	3	495309	587387	741177	574762	540885	620457	1.00122e+06	645329	890048	198234	200536	154098	82918	105732	95185.3	423689	432929	410825	C16406	ko00941
pmb3074	337.09	191.06	338.1	C16H18O8	[M-H]-	5-O-p-Coumaroylquinic acid	Phenolic acids	Phenolic acids	1899-30-5	2	5.77973e+07	6.11238e+07	3.93275e+07	160128	43446.6	25520.9	40583.2	24319.7	38107.2	73659.6	35905.2	40524.6	1.00653e+08	9.08522e+07	9.79697e+07	2.42001e+07	2.53314e+07	2.53577e+07	C12208	ko00940,ko00941,ko00945,ko01110
Wbjp000520	146.08	82.06	145.074	C6H11NO3	[M+H]+	4-Hydroxypipecolic acid	Alkaloids	Alkaloids	14228-16-1	1	1.36724e+07	1.74141e+07	1.37136e+07	5.80725e+06	5.45638e+06	5.46182e+06	1.02475e+08	1.35467e+07	5.43998e+07	3.37457e+06	3.0879e+06	3.3958e+06	9.61485e+06	9.43154e+06	9.86948e+06	1.53354e+07	1.52674e+07	1.6012e+07	-	-
Lmrn003000	165.06	103.06	166.063	C9H10O3	[M-H]-	2-Hydroxy-3-phenylpropanoic acid	Phenolic acids	Phenolic acids	7326-19-4	1	1.42034e+07	2.07446e+07	1.99849e+07	4.51637e+07	4.60122e+07	4.62299e+07	1.65433e+08	5.30116e+07	9.63501e+07	4.05499e+07	3.91237e+07	4.01344e+07	1.6842e+07	1.65337e+07	1.64914e+07	4.84508e+07	4.81695e+07	4.61214e+07	C05607	ko00360,ko00960,ko01100,ko01110
pme0193	147.076	84.0444	146.069	C5H10N2O3	[M+H]+	L-Glutamine	Amino acids and derivatives	Amino acids and derivatives	56-85-9	3	2.09139e+06	3.06461e+06	3.53434e+06	2.71587e+07	2.6177e+07	2.53251e+07	1.99381e+07	2.76338e+07	1.67494e+07	1.61144e+07	1.55994e+07	1.61926e+07	3.47831e+07	3.24058e+07	3.26901e+07	1.87882e+07	1.93559e+07	1.98202e+07	C00064	ko00220,ko00230,ko00240,ko00250,ko00470,ko00630,ko00750,ko00910,ko00970,ko01100,ko01230,ko01232,ko01240,ko02010
NK10251888	203.15	70.0653	202.143	C8H18N4O2	[M+H]+	NG,NG-Dimethyl-L-arginine	Amino acids and derivatives	Amino acids and derivatives	30315-93-6	3	129730	155087	162861	389422	433022	420008	427411	227741	389018	355481	389922	415433	514123	552022	468316	319517	303548	307613	C03626	-
Hmpp002612	611.16	287.05	610.153	C27H30O16	[M+H]+	Luteolin-7-O-gentiobioside	Flavonoids	Flavones	-	2	378436	1.14398e+06	1.56055e+06	5.37034e+06	4.92797e+06	4.36047e+06	3.25526e+06	3.27022e+06	3.32808e+06	499251	502014	615875	6736.28	16675	9	1.79705e+06	1.8019e+06	1.71708e+06	-	-
MWS20987	174.124	70.0655	173.116	C7H15N3O2	[M+H]+	N5-(1-Iminoethyl)-L-ornithine	Amino acids and derivatives	Amino acids and derivatives	36889-13-1	3	211728	204632	182549	813936	731501	828287	354507	199568	349517	330716	222811	325484	358456	327447	380067	408728	387661	394906	-	-
mws0366	277.22	277.22	278.225	C18H30O2	[M-H]-	γ-Linolenic Acid	Lipids	Free fatty acids	506-26-3	2	9.67096e+06	1.69456e+07	1.51585e+07	2.33511e+07	2.1681e+07	2.38199e+07	6.2027e+07	9.60259e+07	5.38894e+07	4.10805e+07	4.02184e+07	3.51928e+07	2.25085e+07	2.22519e+07	2.50068e+07	3.49258e+07	3.68587e+07	3.57997e+07	C06426	ko00591,ko01040,ko01100
pme0006	116.071	70.0651	115.063	C5H9NO2	[M+H]+	L-Proline	Amino acids and derivatives	Amino acids and derivatives	147-85-3	3	57372.7	77895	94909.1	1.18976e+07	1.10806e+07	1.13578e+07	2.72606e+06	1.14699e+06	1.62887e+06	2.78369e+06	2.79372e+06	2.84486e+06	4.5312e+06	4.91039e+06	4.3427e+06	4.7931e+06	4.71861e+06	4.97349e+06	C00148	ko00330,ko00332,ko00470,ko00970,ko01100,ko01110,ko01230,ko02010
MW0168309	263.17	165.13	264.173	C16H24O3	[M-H]-	12-Oxo-2,3-dinor-10,15-phytodienoic acid	Organic acids	Organic acids	197247-23-7	3	26353.5	135282	82637	15176.9	17569.4	18284.1	1.35856e+06	1.30469e+06	1.03756e+06	95535.1	94438.6	101251	77881.5	81293.7	83859.4	209268	200407	199052	-	-
pmb3317	371.1	179.1	372.106	C16H20O10	[M-H]-	Quinacyl syringic acid	Phenolic acids	Phenolic acids	-	3	828435	1.03412e+06	1.53399e+06	87882.6	68348.6	63139.9	194426	167486	163168	122381	115771	112964	249211	255470	253304	322238	318214	335273	-	-
pmn001691	327.22	291.2	328.225	C18H32O5	[M-H]-	9,12,13-Trihydroxy-10,15-octadecadienoic acid	Lipids	Free fatty acids	-	1	137005	548857	559709	63200.2	51758	57501	1.90361e+06	1.26348e+06	2.22364e+06	94371.8	100049	98332.7	140467	136051	152723	511949	488561	488074	-	-
MWS201381	292.13	188.071	291.122	C14H17N3O4	[M+H]+	Ser-Trp	Amino acids and derivatives	Amino acids and derivatives	94421-70-2	3	79384.7	84835	124990	178186	161078	157063	301883	257619	374547	205485	147916	159633	96205.8	183871	200804	177239	187287	182051	-	-
MW0142233	146.08	82.07	145.074	C6H11NO3	[M+H]+	2-Amino-5-oxohexanoic acid	Organic acids	Organic acids	24438-52-6	3	1.39306e+07	1.78587e+07	1.37772e+07	5.82481e+06	5.15709e+06	5.38554e+06	1.03551e+08	1.31409e+07	5.41511e+07	3.29519e+06	3.11038e+06	3.01928e+06	9.43939e+06	1.03493e+07	8.57896e+06	1.51815e+07	1.50445e+07	1.58386e+07	C05825	ko00310,ko00470,ko01100
pmb0874	478.29	337.27	477.286	C23H44NO7P	[M+H]+	LysoPE 18:2(2n isomer)	Lipids	LPE	-	3	2.90056e+06	3.2724e+06	3.95544e+06	1.29607e+06	1.46865e+06	1.45799e+06	4.59506e+07	1.50414e+07	5.08053e+07	4.19776e+06	3.53049e+06	3.58899e+06	1.16834e+06	1.76094e+06	1.29718e+06	1.03112e+07	1.03713e+07	9.85599e+06	-	-
mws1488	255.23	237.22	256.24	C16H32O2	[M-H]-	Palmitic acid	Lipids	Free fatty acids	57-10-3	3	74673	74307.9	73991.7	86133.8	86122.6	82286.9	98193	69921.2	88625.6	86281.9	85619.1	83161.5	81811.1	76088	83334.6	67448.4	66005.1	63831.2	C00249	ko00061,ko00062,ko00071,ko00073,ko01040,ko01100,ko01212
Wcqn003854	175.04	129.04	176.047	C10H8O3	[M-H]-	5-Hydroxy-2,3-dihydronaphthalene-1,4-dione	Quinones	Quinones	6312-53-4	3	237358	196739	238630	296719	318472	276833	289522	431110	326618	461780	444715	440543	433608	395906	385355	313846	297816	301301	-	-
Lmyp004084	153.13	107.09	152.12	C10H16O	[M+H]+	Perillyl alcohol	Terpenoids	Monoterpenoids	57717-97-2	1	443185	509710	414074	266733	62642.9	141631	157417	254069	98370	538154	472997	512435	309082	430726	364214	296944	307951	291621	C22272	-
Lmfn003760	477.07	301.04	478.075	C21H18O13	[M-H]-	Quercetin-4'-O-glucuronide	Flavonoids	Flavonols	201463-36-7	1	25181.6	13541.5	64014.1	12091	60311.5	19166.4	2.05874e+07	1.23267e+07	1.98713e+07	2.2795e+06	2.40446e+06	2.6156e+06	1.26187e+07	1.13059e+07	1.15943e+07	6.96496e+06	6.6484e+06	6.99522e+06	-	-
Zaln004057	335.08	179.03	336.084	C16H16O8	[M-H]-	4-caffeoylshikimic acid	Phenolic acids	Phenolic acids	-	1	1.9471e+06	3.39245e+06	5308301	848776	788592	769203	2.16552e+06	1.34001e+06	2.0262e+06	73700.7	80591.2	92864.8	193029	166531	169000	1.12184e+06	1.17348e+06	1.11545e+06	-	-
Zmjn003398	227.13	183.14	228.136	C12H20O4	[M-H]-	2-Dodecenedioic acid	Lipids	Free fatty acids	6402-36-4	2	479909	1.7783e+06	1.79241e+06	217053	209312	220094	1.98812e+06	1.73551e+06	4.01205e+06	113200	121108	124268	255135	244066	248121	729132	701746	690643	C16308	ko00592,ko01110
Hmhp001812	282.12	136.06	281.112	C11H15N5O4	[M+H]+	2'-O-Methyladenosine	Nucleotides and derivatives	Nucleotides and derivatives	2140-79-6	3	129004	128596	137735	190277	228645	216417	1.05815e+06	373842	1.21187e+06	334273	327360	367454	425679	464159	490585	315656	319556	333048	-	-
pmp000194	519.11	271.06	518.106	C24H22O13	[M+H]+	6''-O-Malonylgenistin	Flavonoids	Isoflavones	51011-05-3	1	3.47136e+06	2.64729e+06	2.29413e+06	394282	357424	399775	4.42129e+07	1.55154e+07	3.40258e+07	6.0224e+06	6.31533e+06	6.14789e+06	103607	91775.2	130464	8.50809e+06	8.93887e+06	8.52033e+06	C16192	ko00943
Lmrj001341	185.093	70.06	184.085	C8H12N2O3	[M+H]+	Cyclo(Ser-Pro)	Amino acids and derivatives	Amino acids and derivatives	-	3	318731	271262	344996	179052	234958	234361	34842.4	39807.9	17781.5	323989	343816	351319	366564	338984	344314	224485	236051	225197	-	-
pmp001045	331.14	151.11	330.132	C15H22O8	[M+H]+	Bartsioside	Terpenoids	Monoterpenoids	62133-72-6	3	7.46249e+06	8.69171e+06	8.48753e+06	1.27549e+06	2.261e+06	1.31797e+06	901334	1.72901e+06	2.28719e+06	1.35762e+06	1.36716e+06	1.03822e+06	3.26676e+06	3.15642e+06	3.11217e+06	3.33973e+06	3.30338e+06	3.16378e+06	-	-
mws0126	524.37	184.07	523.364	C26H54NO7P	[M+H]+	LysoPC 18:0	Lipids	LPC	19420-57-6	1	510754	538987	796466	447062	429764	400535	331898	268584	385430	567828	577240	578932	393731	405106	398158	425476	424357	404357	-	-
mws0219	132.03	88.04	133.037	C4H7NO4	[M-H]-	L-Aspartic Acid	Amino acids and derivatives	Amino acids and derivatives	56-84-8	1	945488	714568	402031	3.00415e+06	3.0175e+06	3.14715e+06	1.35442e+06	1327151	1.32092e+06	1.75077e+06	1.73018e+06	1.71535e+06	2.33315e+06	2.25244e+06	2.37971e+06	1.84454e+06	1.75281e+06	1.76055e+06	C00049	ko00220,ko00250,ko00260,ko00261,ko00270,ko00300,ko00340,ko00410,ko00460,ko00470,ko00710,ko00760,ko00770,ko00970,ko00999,ko01100,ko01110,ko01200,ko01210,ko01230,ko01240,ko02010
pmb0876	454.29	313.27	453.286	C21H44NO7P	[M+H]+	LysoPE 16:0	Lipids	LPE	53862-35-4	1	1.88046e+06	2.44142e+06	4.43746e+06	2.7481e+06	2.52959e+06	2.63913e+06	1.14251e+07	7.44174e+06	1.73782e+07	2.30547e+06	2.21366e+06	2.04593e+06	2.40036e+06	2.09978e+06	2.1897e+06	3.68889e+06	3.80499e+06	3.90667e+06	-	-
mws0180	153.019	109.029	154.027	C7H6O4	[M-H]-	2,5-Dihydroxybenzoic acid; Gentisic Acid	Phenolic acids	Phenolic acids	490-79-9	3	105710	156074	135420	279268	297904	260874	225167	379655	302989	354468	330309	371458	364585	404938	393680	207687	206802	217722	C00628	ko00350,ko01100
MWS5164	203.15	70.0653	202.143	C8H18N4O2	[M+H]+	N,N'-Dimethylarginine;SDMA	Amino acids and derivatives	Amino acids and derivatives	30344-00-4	3	138599	129564	145481	407546	414635	406482	436466	204599	393825	440728	412554	390895	491401	517408	539143	337972	325260	344265	-	-
Zmfn000481	535.037	323.026	536.044	C14H22N2O16P2	[M-H]-	Uridine-5'-Diphosphate-D-Xylose	Nucleotides and derivatives	Nucleotides and derivatives	3616-06-6	3	148194	165240	194132	388403	389674	353418	1.10295e+06	468063	817440	314733	295409	284302	273495	250038	306903	334772	354922	346047	C00190	ko00520,ko00908,ko01100,ko01250
Lmbn001981	137.02	93.03	138.032	C7H6O3	[M-H]-	2,5-Dihydroxybenzaldehyde	Phenolic acids	Phenolic acids	1194-98-5	3	477687	535037	652014	353272	337158	336227	734430	331068	783106	383560	365584	430279	419960	461016	439035	464131	439481	443894	C05585	ko00350,ko01100
Lmbn001467	158.08	116.07	159.089	C7H13NO3	[M-H]-	5-Acetamidopentanoic Acid	Organic acids	Organic acids	1072-10-2	2	132820	123353	64476.2	1.20969e+06	1.19461e+06	1.19668e+06	244857	126704	179040	987585	1.1077e+06	1.07106e+06	496764	430339	464929	350996	352654	334343	C03087	ko00310,ko01100
Lmhp009497	502.29	361.27	501.286	C25H44NO7P	[M+H]+	LysoPE 20:4	Lipids	LPE	-	3	6749.2	9887.28	8979.57	4614.48	7300.51	1454.07	198239	45375.2	172835	11505.5	8969.9	8473.35	3570.29	4698.58	4470.67	33545.7	32090.2	33956.2	-	-
Lmhp009349	502.29	361.27	501.286	C25H44NO7P	[M+H]+	LysoPE 20:4(2n isomer)	Lipids	LPE	-	3	6749.2	9887.28	8979.57	4614.48	7300.51	1454.07	198239	45375.2	172835	11505.5	8969.9	8473.35	3570.29	4698.58	4470.67	33545.7	32090.2	33956.2	-	-
MW0149948	520.23	293.12	519.218	C20H33N5O11	[M+H]+	Glu-Asp-Lys-Glu	Amino acids and derivatives	Amino acids and derivatives	-	3	742166	895987	844154	294031	237111	225948	152245	1.81772e+06	249950	44481.3	22515	66806.7	284086	432033	464338	378318	391632	369228	-	-
MWS20148	433.113	271.074	432.106	C21H20O10	[M+H]+	Apigenin-4'-O-glucoside	Flavonoids	Flavones	-	1	1.75222e+07	2.05003e+07	2.68013e+07	2.08678e+07	2.07884e+07	1.93703e+07	3.65639e+07	2.4623e+07	3.14227e+07	5.65522e+06	5.5475e+06	6.25107e+06	100694	123689	98948.9	1.42145e+07	1.35132e+07	1.42498e+07	-	-
Hmtn001120	315.109	153.056	316.116	C14H20O8	[M-H]-	5-(2-Hydroxyethyl)-2-O-glucosylphenol	Phenolic acids	Phenolic acids	-	1	2.35879e+07	3.24686e+07	1.97292e+07	1.94146e+07	1.62601e+07	1.90153e+07	6.03496e+06	2.78589e+07	6.39642e+06	2.33211e+07	2.10477e+07	2.34442e+07	1.99724e+07	1.95384e+07	2.05358e+07	1.86998e+07	1.85375e+07	1.76873e+07	-	-
pmf0139	179.056	59.0139	180.063	C6H12O6	[M-H]-	D-Galactose	Others	Saccharides	59-23-4	1	4.56636e+06	5.14598e+06	2.53052e+06	6.1996e+06	6.26783e+06	5.91733e+06	5.88058e+06	2.44416e+06	5.07394e+06	3.13548e+06	3.10102e+06	3.1926e+06	2.24815e+06	2.06501e+06	2.09467e+06	3.77953e+06	3.572e+06	3.6129e+06	C00124	ko00052,ko01100
Wafn002319	515.14	323.08	516.148	C22H28O14	[M-H]-	4-O-(3'-O-alpha-D-Glucopyranosyl)caffeoylquinic acid	Phenolic acids	Phenolic acids	1401352-63-3	1	9.74475e+06	8.2603e+06	7.46951e+06	41282.8	33806.8	33939.4	15567.9	16612.1	12776.5	82198.6	80903	85703.6	1.19861e+07	1.09336e+07	1.15823e+07	3.58729e+06	3.41861e+06	3.61598e+06	-	-
mws0097	357.134	151.038	358.142	C20H22O6	[M-H]-	Pinoresinol	Lignans and Coumarins	Lignans	487-36-5	2	506194	729804	602805	586004	546159	625280	706589	379012	359179	569617	530049	569443	631839	726392	770040	584031	577706	611335	C05366	ko00999,ko01100,ko01110
mws0609	344.04	150.04	345.047	C10H12N5O7P	[M-H]-	Guanosine 3',5'-cyclic monophosphate	Nucleotides and derivatives	Nucleotides and derivatives	7665-99-8	2	124139	114386	173215	802045	848361	764458	2.07033e+06	956394	3.35511e+06	1.26718e+06	1.31559e+06	1.26635e+06	316839	309946	314292	811974	861901	829949	C00942	ko00230,ko01100
pmc0281	400.146	136.062	399.139	C15H21N5O8	[M+H]+	Ribosyladenosine	Nucleotides and derivatives	Nucleotides and derivatives	-	3	2.18261e+06	1.78337e+06	2.28367e+06	2.76318e+06	1.80718e+06	1.8138e+06	2.36186e+06	1.74769e+06	1.79487e+06	1.74232e+06	2.24748e+06	3.63342e+06	2.39631e+06	1.52183e+06	2.35401e+06	2.09391e+06	1.99215e+06	1.98194e+06	-	-
Lmbn013410	205.16	189.13	206.167	C14H22O	[M-H]-	2,4-Di-Tert-Butylphenol	Phenolic acids	Phenolic acids	96-76-4	1	565347	418736	478746	470061	455144	426061	522703	425152	480059	485007	471057	446345	391909	395592	411535	418126	412417	394199	-	-
pme1261	206.14	76.08	205.131	C9H19NO4	[M+H]+	D-Panthenol	Others	Alcohol compounds	81-13-0	1	36037.8	28099.6	16624.9	621483	640255	647529	3.4871e+06	121864	3.31594e+06	532956	372139	356465	1.23516e+06	1.22351e+06	1.23394e+06	695426	739361	716377	C05944	ko00770
pmf0314	289.254	157.159	290.261	C20H34O	[M-H]-	cis-Abienol	Terpenoids	Ditepenoids	17990-16-8	3	20674	16640.9	16045	27318.7	28160.2	30718.9	17517.5	19666.6	16434.4	25854.4	23700.7	21769.7	30932.7	29010.1	34602.8	26344.6	25007.7	26440.7	-	-
MWS5231	243.161	181.158	244.167	C13H24O4	[M-H]-	Tridecanedioic acid	Lipids	Free fatty acids	505-52-2	3	161877	157400	145018	152723	143991	143702	156070	149365	172875	152007	145175	141482	158701	150221	156421	145452	147192	138772	-	-
pmb0484	104.107	60.0808	104.107	C5H14NO+	[M]+	Choline	Alkaloids	Alkaloids	62-49-7	3	994751	871036	882481	1.09411e+06	987746	1.02179e+06	1.81017e+06	890735	1.6212e+06	790619	832140	793915	739840	671298	672344	809833	803861	850542	C00114	ko00260,ko00564,ko01100,ko02010
mws0918	283.061	268.038	284.068	C16H12O5	[M-H]-	Prunetin (5,4'-Dihydroxy-7-methoxyisoflavone)	Flavonoids	Isoflavones	552-59-0	3	158640	419509	303679	26830.9	28602.9	17250.7	147069	19708.7	35183.7	25354.8	60387.2	33418.4	8692.18	8289.86	9953.57	88904.5	84059	88645.4	C10521	ko00943
Wbmp002283	146.06	118.06	145.053	C9H7NO	[M+H]+	Α-hydroxyquinoline	Alkaloids	Alkaloids	-	1	8.59069e+06	3.24604e+06	2.18076e+06	4.2507e+07	4.28212e+07	4.17131e+07	1.54147e+07	9.68762e+06	1.43818e+07	7.35524e+06	8.26271e+06	8.69063e+06	5.09215e+06	5363431	5.36704e+06	1.52951e+07	1.62715e+07	15934168	-	-
pmf0297	297.316	183.211	298.324	C20H42O	[M-H]-	1-Eicosanol	Lipids	Free fatty acids	629-96-9	3	119736	134100	121980	120100	113926	104263	358109	144919	300523	151035	157035	156596	110594	116278	102585	139234	142232	148060	-	-
mws0889	135.03	75.01	136.037	C4H8O5	[M-H]-	D-Threonic Acid	Others	Saccharides	3909-12-4	1	829144	930444	805912	3.69671e+06	3.60975e+06	3.30917e+06	1.74538e+06	845942	1.62712e+06	1.58451e+06	1.61494e+06	1.71303e+06	1.05879e+06	960977	979058	1.77613e+06	1.67103e+06	1.74823e+06	C21649	-
Zmdp000292	189.135	70.0652	188.127	C7H16N4O2	[M+H]+	Arginine methyl ester	Amino acids and derivatives	Amino acids and derivatives	-	3	204938	218615	177947	323119	319622	327824	351760	215615	336696	344536	297736	304610	410069	449963	432211	261699	247179	260593	-	-
Hmsp000364	144.098	98.09	143.095	C7H13NO2	[M+H]+	L-Cyclopentylglycine	Amino acids and derivatives	Amino acids and derivatives	2521-84-8	3	51413.4	67524.5	83216.1	297146	88574.9	138148	174953	128186	118573	273423	274814	295371	240428	244950	188673	193307	193972	183251	-	-
Hmhn003518	355.1	175.04	356.111	C16H20O9	[M-H]-	4-O-β-D-glucopyranosylferulic acid	Phenolic acids	Phenolic acids	-	1	1.23119e+06	2.47029e+06	3.76638e+06	7.87459e+06	7.66626e+06	8.12905e+06	3.37752e+07	7.03233e+07	3.85495e+07	8.02434e+06	7.87943e+06	8.6677e+06	1.72712e+06	1.68839e+06	1.75081e+06	1.35206e+07	1.30089e+07	1.27022e+07	-	-
MWSHC2067	139.04	65.04	138.032	C7H6O3	[M+H]+	Protocatechualdehyde	Phenolic acids	Phenolic acids	139-85-5	2	1.09417e+06	1.17587e+06	1.68451e+06	505445	565056	598190	378807	719189	639544	1.11547e+06	1.08671e+06	1.07885e+06	1.06259e+06	1.12634e+06	1.14518e+06	817684	815783	862275	C16700	ko00950
MWSHC2022	359.1	197.05	361.113	C15H20O10	[M-H]-	Glucosyringic acid	Phenolic acids	Phenolic acids	33228-65-8	1	8.19549e+07	8.10927e+07	8.17256e+07	8.64214e+06	8.98915e+06	7.65512e+06	1.91675e+06	7.17448e+06	2.32736e+06	1.16608e+07	1.23434e+07	1.21038e+07	8.81924e+06	8.6606e+06	9.57792e+06	2.68352e+07	2.68347e+07	2.8341e+07	-	-
Lmhp010334	517.337	263.237	516.33	C27H48O9	[M+H]+	2-Linoleoylglycerol-1-O-glucoside	Lipids	Glycerol ester	-	3	12403.5	28264.1	19663.4	119182	108557	110796	23339.8	27830.4	20199	116583	115382	115127	182242	201233	193845	101078	96141.4	95334.6	-	-
MWSmce448	127.052	81.0449	126.043	C5H6N2O2	[M+H]+	Imidazol-1-yl-acetic acid	Alkaloids	Alkaloids	22884-10-2	3	207412	238294	306770	304122	213019	480735	654296	567542	626406	9	273681	279513	428319	422807	356924	301738	293398	312760	-	-
MWSmce118	127.047	81.044	126.043	C5H6N2O2	[M+H]+	Imidazole-4-Acetic Acid	Alkaloids	Alkaloids	645-65-8	3	207412	238294	306770	304122	213019	480735	654296	567542	626406	9	273681	279513	428319	422807	356924	301738	293398	312760	C02835	ko00340,ko01100
pme0026	147.113	84.0808	146.106	C6H14N2O2	[M+H]+	L-Lysine	Amino acids and derivatives	Amino acids and derivatives	56-87-1	3	2.33533e+06	3.5193e+06	3.75939e+06	2.84121e+07	2.73335e+07	2.72558e+07	2.16065e+07	2.89506e+07	18637580	1.79226e+07	1.75703e+07	1.82213e+07	3.882e+07	3.63543e+07	3.68408e+07	2.11569e+07	2.1002e+07	2.22672e+07	C00047	ko00300,ko00310,ko00470,ko00780,ko00960,ko00970,ko01100,ko01110,ko01210,ko01230,ko02010
pmb2791	309.207	209.054	310.214	C18H30O4	[M-H]-	9-Hydroperoxy-10E,12,15Z-octadecatrienoic acid	Lipids	Free fatty acids	111004-08-1	3	604649	449636	445121	211342	241567	190841	317403	372690	282528	979001	945093	982818	920968	936388	965667	549849	516868	525795	C16321	ko00592,ko01110
MWSHY0189	433.11	271.07	432.106	C21H20O10	[M+H]+	Apigenin-7-O-glucoside(Cosmosiin)	Flavonoids	Flavones	578-74-5	1	1.79331e+07	1.95455e+07	2.39875e+07	1.91737e+07	1.90843e+07	1.7003e+07	3.15648e+07	2.18477e+07	3.0073e+07	5.48875e+06	5.49295e+06	5.42312e+06	92324.5	78737.1	80462.5	1.23081e+07	1.31068e+07	1.28726e+07	C04608	ko00944
MW0151089	471.22	333.08	470.213	C19H30N6O8	[M+H]+	His-Ser-Val-Glu	Amino acids and derivatives	Amino acids and derivatives	-	3	1.00228e+07	2.3556e+07	1.85199e+07	44939.4	62680.3	40779.2	3.24497e+06	2.44701e+06	2.35735e+06	73886	61415.5	78232.5	79834.5	143251	116355	3.75576e+06	3.93212e+06	3.99916e+06	-	-
Wasn000528	337.08	277.06	338.085	C12H18O11	[M-H]-	2-O-α-D-Glucopyranosyl-L-ascorbic acid	Others	Vitamin	129499-78-1	3	7.0782e+06	7.69529e+06	1.05874e+07	1.285e+07	1.02944e+07	1.05283e+07	3.38004e+06	9.6301e+06	3.03538e+06	1.41983e+07	1.1867e+07	1.25926e+07	1.075e+07	1.2844e+07	9.58052e+06	9.87702e+06	9.33727e+06	9.88778e+06	C18339	-
MWSmce585	104.07	59.01	103.063	C4H9NO2	[M+H]+	Methyl 3-aminopropanoate	Amino acids and derivatives	Amino acids and derivatives	4138-35-6	3	5.5704e+06	5.3995e+06	5.5445e+06	6.11019e+06	5.69853e+06	6.17716e+06	1.09281e+07	5.17541e+06	9.30042e+06	4.92267e+06	4.5073e+06	5.01929e+06	4.36982e+06	4.0943e+06	3.97386e+06	4.98063e+06	5.1661e+06	4.84283e+06	-	-
Zmjp000182	189.134	70.0652	188.127	C7H16N4O2	[M+H]+	N-Monomethyl-L-arginine	Amino acids and derivatives	Amino acids and derivatives	17035-90-4	3	232517	209738	238839	374125	360884	382539	391333	223876	389792	357883	380211	352168	500518	508555	550379	322097	316740	302384	C03884	-
Zmzn000113	146.05	102.06	147.053	C5H9NO4	[M-H]-	L-threo-3-Methylaspartate	Amino acids and derivatives	Amino acids and derivatives	6061-13-8	1	739622	744176	780197	1.49596e+06	1.3618e+06	1.39323e+06	2.80323e+06	1.71769e+06	2.69467e+06	745053	727051	741750	998112	944365	883469	1.06805e+06	1.08886e+06	1.02154e+06	C03618	ko00630,ko00660,ko01100,ko01200
Lamp000484	116.07	70.06	115.063	C5H9NO2	[M+H]+	4-Methylazetidine-2-Carboxylic acid	Alkaloids	Alkaloids	1779725-63-1	1	73481.9	53360.9	56331.6	1.19846e+07	1.06399e+07	1.14482e+07	2.15491e+06	1.03646e+06	1.46827e+06	2.85091e+06	1.86731e+06	2.67356e+06	3.74371e+06	4.21999e+06	3.67561e+06	3.99966e+06	3.87329e+06	4.13431e+06	-	-
MWS20145	451.12	289.07	450.116	C21H22O11	[M+H]+	Eriodictyol-7-O-glucoside	Flavonoids	Flavanones	38965-51-4	3	9.47408e+06	1.03226e+07	1.39338e+07	6.01996e+06	7.34657e+06	6.34297e+06	1.06154e+06	1.48647e+06	849415	2.14321e+06	2.48912e+06	2.4652e+06	116720	9	9	2.81287e+06	2.74406e+06	2.92688e+06	-	-
Wbtn006721	285.04	133.03	286.048	C15H10O6	[M-H]-	6,8-dihydroxy-3-methyl-9-oxoxanthene-1-carboxylic acid	Others	Ketone compounds	-	3	1.12448e+06	1.45701e+06	2.48106e+06	2.65254e+06	2.48139e+06	2.79696e+06	4.64977e+06	729067	3.89967e+06	2.73224e+06	2.90102e+06	2.68661e+06	49056	30007.8	25772.7	1.90067e+06	1.92103e+06	1.80611e+06	-	-
Lmxn006423	150.002	122.007	151.009	C7H5NOS	[M-H]-	2(3H)-Benzothiazolone	Alkaloids	Alkaloids	934-34-9	3	91353.7	83181	111401	74882.1	87693.6	79915	138131	86696.7	123972	93514.8	92602.3	93482.3	67480.4	60726.9	63868.1	91331.5	85542.8	88967.8	-	-
pmn001384	515.12	353.088	516.127	C25H24O12	[M-H]-	Isochlorogenic acid C	Phenolic acids	Phenolic acids	57378-72-0	3	1.49311e+06	2.52975e+06	3.93324e+06	57587.6	9	31686	11942.5	9	9	14987	10320	22275.7	418852	341616	423327	565560	530730	540730	-	-
Li512115	515.12	353.088	516.127	C25H24O12	[M-H]-	Isochlorogenic acid B	Phenolic acids	Phenolic acids	14534-61-3	3	1.49311e+06	2.52975e+06	3.93324e+06	57587.6	9	31686	11942.5	9	9	14987	10320	22275.7	418852	341616	423327	565560	530730	540730	C10468	-
MWSHY0016	449.11	299.06	448.101	C21H20O11	[M+H]+	Luteolin-6-C-glucoside (Isoorientin)	Flavonoids	Flavones	4261-42-1	1	148786	61052.2	71641	17214.4	11397.8	13619.4	1.90694e+07	1.76787e+07	1.95605e+07	6.30904e+06	7.14066e+06	6.98242e+06	65768.1	21835.3	30742	8.46261e+06	8.53878e+06	8.98975e+06	C01821	-
Lmln010063	205.158	189.129	206.167	C14H22O	[M-H]-	2,6-Di-tert-butylphenol	Phenolic acids	Phenolic acids	128-39-2	1	519551	463370	440746	420620	455213	446357	549159	500137	509918	449046	453014	440286	349462	448557	389596	428461	455766	451597	-	-
pmp000587	535.11	287.05	534.101	C24H22O14	[M+H]+	Luteolin-7-O-(6''-malonyl)glucoside	Flavonoids	Flavones	-	1	4.44968e+07	4.31786e+07	3.72028e+07	8.07148e+06	7.70914e+06	7.8749e+06	7.61518e+07	2.9266e+07	6.07918e+07	1.42666e+07	1.62467e+07	1.61089e+07	264237	9	126191	2.08616e+07	1.95342e+07	2.00491e+07	C10103	-
pme1383	170.08	134.06	169.074	C8H11NO3	[M+H]+	Pyridoxine	Others	Vitamin	65-23-6	3	8.23229e+06	6.13605e+06	8.38065e+06	532822	529641	591053	1.50932e+06	1.16155e+06	1.25966e+06	1.35695e+06	1.42674e+06	1.13795e+06	297269	367080	384422	1.82995e+06	1.75733e+06	1.71348e+06	C00314	ko00750,ko01100,ko01240
Hmln000873	331.07	169.01	332.074	C13H16O10	[M-H]-	2-O-Galloyl-D-glucose	Phenolic acids	Phenolic acids	-	2	3.84692e+06	5.05582e+06	1.15409e+07	7.8701e+06	8.08605e+06	8.06643e+06	4.84819e+06	1.08268e+07	5.33458e+06	1.63881e+06	1.56746e+06	1.66156e+06	6.92938e+06	6.76279e+06	7.36361e+06	5.2447e+06	5.6053e+06	5.40628e+06	-	-
MW0146305	537.22	243.12	538.227	C24H34N4O10	[M-H]-	Asp-Tyr-Ile-Glu	Amino acids and derivatives	Amino acids and derivatives	-	3	2.01606e+06	1.8123e+06	1.20579e+06	458448	450045	493438	13254.1	78295.7	11447.3	382418	374061	399103	111106	80019.4	9	622616	635353	664323	-	-
MWS201443	234.145	84.0812	233.138	C9H19N3O4	[M+H]+	Ser-Lys	Amino acids and derivatives	Amino acids and derivatives	22677-61-8	3	363062	358063	365438	459396	494202	504466	162871	157559	156752	502519	495005	477263	256036	238363	211712	368987	348279	348526	-	-
MW0015406	211.13	181.12	212.141	C12H20O3	[M-H]-	9,10-Dihydrojasmonic acid	Organic acids	Organic acids	76968-33-7	3	10331	72802.5	35879.8	9878.4	7418.99	9327.7	428384	314534	463175	12569.2	13811.8	12025.5	41875.3	46422.1	47824.3	92265.5	90518.6	86412.2	-	-
mws0863	213.017	96.9696	214.024	C5H11O7P	[M-H]-	2-Deoxyribose-5'-phosphate	Nucleotides and derivatives	Nucleotides and derivatives	102916-66-5	3	8.33251e+06	5.81235e+06	5.4045e+06	2.36781e+06	2.24374e+06	2.25918e+06	1.215e+06	533974	1.10804e+06	975830	934910	975988	240375	175915	142521	2.80721e+06	2.64271e+06	2.79902e+06	C00673	ko00030,ko01100
mws0256	118.09	72.08	117.079	C5H11NO2	[M+H]+	L-Valine	Amino acids and derivatives	Amino acids and derivatives	72-18-4	1	909157	877742	802571	1.6513e+07	1.50224e+07	1.57508e+07	6.93801e+06	3.65578e+06	6.18572e+06	3.64302e+06	3.7455e+06	3.88368e+06	3.76938e+06	3.78403e+06	3.8528e+06	5.3737e+06	5.47206e+06	5.7366e+06	C00183	ko00280,ko00290,ko00311,ko00460,ko00770,ko00966,ko00970,ko01100,ko01110,ko01210,ko01230,ko01240,ko02010
Hmbp002730	287.055	153.01	286.048	C15H10O6	[M+H]+	Isoscutellarein	Flavonoids	Flavones	41440-05-5	3	394693	409473	534464	708070	665103	684443	1.05379e+06	225211	759236	650679	613075	528875	20584.2	9	7972.91	365163	386882	388134	C10097	-
mws4017	285.222	285.222	286.23	C20H30O	[M-H]-	Ferruginol	Terpenoids	Ditepenoids	514-62-5	3	270181	330938	347329	356818	373014	418108	339640	599102	315809	446837	408076	410029	179746	321899	335629	730709	774070	729644	C09092	ko00904,ko01110
pme2598	167.035	123.045	168.042	C8H8O4	[M-H]-	3,4-Dihydroxybenzeneacetic acid	Phenolic acids	Phenolic acids	102-32-9	3	597904	591729	519898	1.41293e+06	1.17243e+06	1.38114e+06	1.12711e+06	1.54342e+06	1.09298e+06	912348	1.37694e+06	906960	427947	376922	383558	780110	757665	810807	C01161	ko00350,ko01100
mws0572	126.066	109.04	125.059	C5H7N3O	[M+H]+	5-Methylcytosine	Nucleotides and derivatives	Nucleotides and derivatives	554-01-8	3	35624.6	24258.4	51730.9	23726	19101.6	20694	88467.4	24561.7	74211.3	31476.8	30711.5	46051.5	47378.3	49517.3	38403.1	42541.5	40044.6	42485.8	C02376	ko00240,ko01100
Zmzn000079	199.002	78.9585	200.009	C4H9O7P	[M-H]-	D-Erythrose-4-phosphate	Others	Saccharides	585-18-2	3	61894.6	57838.1	67699.4	58900.5	61817.4	58814.6	496719	83810.2	269190	87170	72941.5	74718.4	49885.9	46960.3	52168.2	89781.1	83918.5	86109.1	C00279	ko00030,ko00400,ko00710,ko00750,ko01100,ko01110,ko01200,ko01230,ko01240
Lmbn014696	301.217	301.217	302.225	C20H30O2	[M-H]-	Pimaric acid	Terpenoids	Ditepenoids	127-27-5	2	216161	184107	186765	156817	133193	140630	140158	135437	129898	145154	149017	152970	151064	168830	154380	139478	147186	148821	C09159	-
Wmzn000227	145.06	109.04	146.058	C6H10O4	[M-H]-	2,2-Dimethylsuccinic acid	Organic acids	Organic acids	597-43-3	3	9015.08	17201.1	15009.5	225256	183878	218451	188243	165702	181641	95526.4	65127.3	72477.8	144243	145703	158204	116090	115799	122996	-	-
MWSslk226	149.095	91.0545	148.089	C10H12O	[M+H]+	Benzylacetone	Others	Ketone compounds	2550-26-7	3	56112.8	228582	155265	430370	449511	469174	176303	134775	183733	461432	482446	433434	425784	396775	299427	302466	315791	323905	-	-
pmd0147	548.371	184.073	547.364	C28H54NO7P	[M+H]+	LysoPC 20:2	Lipids	LPC	-	3	41675.1	49386.6	65455.8	78023	71985.4	74353.1	215842	137579	272326	76933.3	59836.6	76375	70754.4	65063.9	66537.4	78010	83541.9	81449.2	-	-
pme2237	181.072	101.024	182.079	C6H14O6	[M-H]-	Dulcitol	Others	Saccharides	608-66-2	3	197872	274166	266729	153116	139900	128349	505331	62989	329405	201125	187095	172140	50064.6	44338.3	54667.6	168374	160822	157433	C01697	ko00052,ko01100
pme3351	144.067	126.056	145.074	C6H11NO3	[M-H]-	Allysine(6-Oxo DL-Norleucine)	Amino acids and derivatives	Amino acids and derivatives	1962-83-0	3	159371	180295	166500	428134	370967	387822	335086	169494	268570	298239	256291	261960	262472	271792	293804	301120	282923	300086	C04076	ko00300,ko00310,ko00960,ko01100,ko01110,ko01230
MWS1875	143.05	115.05	144.058	C10H8O	[M-H]-	2-Naphthol	Phenolic acids	Phenolic acids	135-19-3	2	7101.63	8135.56	9650.64	8293.26	7368.19	5496.35	5501.85	8417.08	9636	7627.85	9492.16	9146.46	9572.72	9566.48	8101.92	7060.24	7152.68	7534.61	C11713	-
MWS80007	311.223	249.221	312.23	C18H32O4	[M-H]-	13-Hydroperoxy-9Z,11E-octadecadienoic acid	Lipids	Free fatty acids	23017-93-8	3	6985.61	8075.86	11820.6	12514.6	13554.6	15163.2	14783.3	13726.4	8535.2	40808.9	41392.9	41512	19385.2	13716.6	17072.2	16773.7	16582.9	17689.1	-	-
Hmcn000192	209.07	59.01	210.074	C7H14O7	[M-H]-	Sedoheptulose	Others	Saccharides	3019-74-7	2	1.93034e+06	2.27543e+06	2.27876e+06	3.99252e+06	4.43128e+06	3.90371e+06	4.76567e+06	1.75211e+06	4.86011e+06	2.15213e+06	2.47527e+06	2.37879e+06	1.34215e+06	1.30834e+06	1.35287e+06	2.1262e+06	2.27057e+06	2.2453e+06	C02076	ko00710,ko01100
Zbzp007397	181.12	135.12	180.115	C11H16O2	[M+H]+	5,6,7,7a-tetrahydro-4,4,7a-trimethyl-2(4H)-benzofuranone	Others	Others	15356-74-8	1	442745	270208	267649	446350	503623	431804	521916	516441	550145	573823	584349	543046	589284	604928	633652	458126	488519	485072	-	-
MW0107376	261.01	96.96	262.015	C9H10O7S	[M-H]-	Homovanillic acid sulfate	Phenolic acids	Phenolic acids	38339-06-9	3	1.46374e+08	1.52197e+08	1.09843e+08	1.76573e+06	1.64062e+06	1.69904e+06	6.66245e+07	9.0889e+06	6.28833e+07	4.92439e+06	5.27018e+06	5.04509e+06	112763	110682	117954	3.80821e+07	3.86258e+07	4.06777e+07	-	-
MWSHY0058	287.06	153.02	286.048	C15H10O6	[M+H]+	Luteolin (5,7,3',4'-Tetrahydroxyflavone)	Flavonoids	Flavones	491-70-3	1	304869	471209	632448	752144	660489	585079	1.26983e+06	200670	865591	607239	581663	628828	13797	13119.5	5783.52	410363	409163	385418	C01514	ko00941,ko00944,ko01100,ko01110
MW0131126	179.04	135.05	180.042	C9H8O4	[M-H]-	3-(3,4-Dihydroxyphenyl)prop-2-enoic acid	Organic acids	Organic acids	-	3	4.71764e+06	5.48714e+06	1.57316e+07	254850	261864	247704	5.64814e+06	8.03468e+06	9.43443e+06	207579	170742	204572	9	81386.4	76409.8	3.80382e+06	4.05792e+06	3.84335e+06	-	-
Zmyn000108	209.03	85.03	210.038	C6H10O8	[M-H]-	D-Saccharic acid	Others	Saccharides	87-73-0	3	6.30348e+06	7.78075e+06	8.05938e+06	1.16921e+07	1.20416e+07	1.34692e+07	14073206	4.919e+06	1.49049e+07	6.52267e+06	6.24806e+06	6.19867e+06	3.25418e+06	3.14697e+06	3.4394e+06	6.39274e+06	6.85719e+06	6.62965e+06	C00818	ko00053,ko01100
Lmmn001294	331.103	153.02	332.111	C14H20O9	[M-H]-	Koaburaside	Phenolic acids	Phenolic acids	41653-73-0	3	187249	466128	630012	274391	283030	294041	44832.2	201580	54235.8	251038	281100	273557	372449	338985	372447	257288	273690	257906	-	-
pmb1096	118.07	91.05	117.058	C8H7N	[M+H]+	Indole	Alkaloids	Plumerane	120-72-9	3	6.30286e+06	4.24629e+06	3.49195e+06	2.16905e+07	1.95828e+07	2.09088e+07	9.42535e+06	7.41633e+06	1.02294e+07	6.13895e+06	6.28034e+06	6.25248e+06	5.81827e+06	5.59467e+06	5.69979e+06	8.9538e+06	8.87972e+06	8.3852e+06	C00463	ko00380,ko00400,ko00402,ko01100,ko01110
Lmrj002087	247.129	86.09	246.122	C10H18N2O5	[M+H]+	L-Isoleucyl-L-Aspartate	Amino acids and derivatives	Amino acids and derivatives	-	3	99140.8	94884.6	95669.6	218087	230677	266990	372621	112859	306853	276566	238815	256725	160157	177602	181755	197092	186339	184784	-	-
mws0281	191.02	111.01	192.027	C6H8O7	[M-H]-	Citric Acid	Organic acids	Organic acids	77-92-9	1	2.14808e+06	1.66648e+06	1.5425e+06	9.25695e+06	8.92592e+06	8.37366e+06	2.85809e+07	1.50736e+07	3.14059e+07	6.12585e+06	5.29749e+06	5.39046e+06	1.06714e+07	1.04226e+07	1.01081e+07	8.46819e+06	9.00549e+06	9.01621e+06	C00158	ko00020,ko00250,ko00630,ko01100,ko01110,ko01200,ko01210,ko01230,ko01240
pmb3002	607.167	299.056	608.174	C28H32O15	[M-H]-	Chrysoeriol-7-O-rutinoside	Flavonoids	Flavones	-	3	1.30501e+07	1.15616e+07	7.83818e+06	3.50555e+06	3.57977e+06	3.87877e+06	2.96429e+06	3.13399e+06	3.37391e+06	1.54305e+06	1.61588e+06	1.57433e+06	3.80998e+06	3.62947e+06	4.16546e+06	5.02463e+06	4.74068e+06	4.7158e+06	-	-
mws1584	515.12	191.03	516.127	C25H24O12	[M-H]-	1,3-O-Dicaffeoylquinic Acid (Cynarin)	Phenolic acids	Phenolic acids	30964-13-7	3	1.56469e+07	1.41032e+07	1.67666e+07	129246	87506.6	95304.1	24816.5	26200.2	34820.1	136030	9	67283.5	1.60981e+07	1.46662e+07	1.65042e+07	5.58294e+06	5.19945e+06	5.38554e+06	C10445	-
mws0396	281.249	281.248	282.256	C18H34O2	[M-H]-	Elaidic Acid	Lipids	Free fatty acids	112-79-8	3	4.2512e+06	8.48222e+06	5.60139e+06	4.28762e+06	3.35427e+06	3.91376e+06	1.01404e+07	5.96361e+06	1.06273e+07	1.30667e+07	1.32191e+07	1.17433e+07	3.96946e+06	4.5033e+06	4.32512e+06	5.76209e+06	6.11807e+06	5.74625e+06	C01712	-
Lmjp004941	301.071	286.047	300.063	C16H12O6	[M+H]+	3,5,4'-Trihydroxy-7-methoxyflavone (Rhamnocitrin)	Flavonoids	Flavonols	569-92-6	3	1.14399e+06	1.35204e+06	1.94984e+06	2.06e+06	2.037e+06	2.04795e+06	3.29496e+06	812711	3.80194e+06	3.51954e+06	3.27743e+06	3.26882e+06	25081.5	11784.2	10204.3	1.52458e+06	1.63549e+06	1.56246e+06	C17059	-
Zmgn001448	175.06	115.04	176.069	C7H12O5	[M-H]-	2-Propylmalic Acid	Organic acids	Organic acids	-	1	1.59925e+06	1.49812e+06	1.35305e+06	509602	472758	486684	1.04154e+06	939707	1.40016e+06	1.88048e+06	1.95578e+06	1.88219e+06	984877	952139	999941	1.07219e+06	1.14642e+06	1.0858e+06	C05994	ko00620
pme1654	209.119	59.0151	210.126	C12H18O3	[M-H]-	Jasmonic acid	Organic acids	Organic acids	77026-92-7	3	2.65798e+06	1.60853e+06	5.71002e+06	38443.6	38250.9	36422.1	1.38623e+07	3.07225e+06	1.23166e+07	120105	105589	107194	289515	277141	285994	2.3529e+06	2.36971e+06	2.2181e+06	C08491	ko00592,ko01100,ko01110,ko04075
pme1286	385.129	250	384.122	C14H20N6O5S	[M+H]+	S-(5'-Adenosy)-L-homocysteine	Amino acids and derivatives	Amino acids and derivatives	979-92-0	3	353150	458555	345254	289433	256576	297735	1.64572e+06	860952	1.4243e+06	251471	243801	276147	264620	25590.1	234866	402760	390702	374767	C00021	ko00270,ko01100,ko01230,ko01240
Lmbn005172	165.06	119.05	166.063	C9H10O3	[M-H]-	2,6-Dimethoxybenzaldehyde	Phenolic acids	Phenolic acids	3392-97-0	1	1.12161e+07	1.64033e+07	1.58012e+07	3.608e+07	3.72151e+07	3.60528e+07	147272234	4.45085e+07	8.06458e+07	3.24765e+07	3.15056e+07	3.08288e+07	1.28904e+07	1.3252e+07	1.29559e+07	3.86669e+07	4.09739e+07	3.83861e+07	-	-
Lmmn002274	521.2	359.15	522.21	C26H34O11	[M-H]-	Isolariciresinol-9'-O-glucoside	Lignans and Coumarins	Lignans	63358-12-3	3	5.1684e+06	5.11702e+06	3.52229e+06	437379	446488	438390	159889	903856	217341	567147	642333	519978	536648	529990	539364	1.57418e+06	1.56393e+06	1.47321e+06	-	-
mws0275	133.01	71.01	134.022	C4H6O5	[M-H]-	L-Malic acid	Organic acids	Organic acids	97-67-6	1	259019	261626	219720	2.05381e+06	1.81381e+06	1.77966e+06	749128	885824	801691	1.80768e+06	1.82826e+06	1.74835e+06	633554	557400	564808	1.03181e+06	991837	959955	C00149	ko00020,ko00620,ko00630,ko00710,ko01100,ko01110,ko01200
Wasn003258	293.12	131.07	294.132	C12H22O8	[M-H]-	Glucosyl 2-Hydroxy-4-Methylpentanoic Acid	Organic acids	Organic acids	-	1	5.88468e+06	4.91945e+06	4.48569e+06	5.32237e+06	8.03746e+06	6.11174e+06	6.40269e+06	5.57598e+06	6.78713e+06	3.44843e+06	2.02583e+06	4.16273e+06	2.52434e+06	4.02582e+06	3.7353e+06	3.31878e+06	3.46133e+06	3.22096e+06	-	-
MWS1848	135.045	92.0274	136.052	C8H8O2	[M-H]-	Phenyl acetate	Phenolic acids	Phenolic acids	122-79-2	3	133548	467332	230118	9.87005e+06	9.60755e+06	9.86117e+06	74310.4	1.70228e+06	89190.6	4.27428e+06	4.26974e+06	4.4904e+06	2.13938e+07	2.23802e+07	2.17818e+07	6.60734e+06	6.34858e+06	6.14634e+06	C00548	-
MW0158096	498.26	455.22	497.25	C23H31N9O4	[M+H]+	Trp-Arg-His	Amino acids and derivatives	Amino acids and derivatives	-	3	308226	480248	881420	1.11439e+06	1.26246e+06	1.06731e+06	1.06801e+07	4.09706e+06	1.25801e+07	563543	543768	593997	329171	312406	332515	1.43041e+06	1.53826e+06	1.47936e+06	-	-
pmb2922	565.05	323.03	566.055	C15H24N2O17P2	[M-H]-	Uridine 5'-diphospho-D-glucose	Nucleotides and derivatives	Nucleotides and derivatives	133-89-1	2	943110	904946	871149	2.08449e+06	1.81349e+06	1.98211e+06	6.25129e+06	2.31539e+06	4.51146e+06	1.44829e+06	1.49702e+06	1.35244e+06	1.30959e+06	1.3275e+06	1.30449e+06	1.85346e+06	1.74937e+06	1.73369e+06	C00029	ko00040,ko00052,ko00053,ko00500,ko00520,ko00524,ko00561,ko00908,ko01100,ko01110,ko01240,ko01250
mws1346	162.076	98.0601	161.069	C6H11NO4	[M+H]+	DL-2-Aminoadipic acid	Alkaloids	Alkaloids	542-32-5	3	107923	126649	115245	631708	561109	149414	264500	550255	211657	452410	457610	459840	547317	522673	577736	402097	432442	414196	C00956	ko00300,ko00310,ko00311,ko01100,ko01110,ko01210,ko01230
MW0158621	567.28	549.26	566.281	C24H38N8O8	[M+H]+	Tyr-Thr-Gln-Arg	Amino acids and derivatives	Amino acids and derivatives	-	3	201633	127628	120307	117321	113893	120467	73291.8	87986.1	63037.1	394644	388682	383415	219058	180827	228923	191561	205987	197119	-	-
Lmhn002926	279.05	163.04	280.058	C13H12O7	[M-H]-	p-Coumaroylmalic acid	Phenolic acids	Phenolic acids	-	1	18957.9	35544.5	61249.1	9	9	9	1.31095e+06	355451	1.05864e+06	258701	203724	217816	1.74847e+06	2.28032e+06	1.60139e+06	597939	586873	629774	-	-
mws0214	181.072	71.0139	182.079	C6H14O6	[M-H]-	D-Sorbitol	Others	Saccharides	50-70-4	3	99688.1	163881	162188	110012	79043.9	70804.1	230908	50448	157550	117213	106654	106783	30688.3	37520.9	22797	85435.4	91879.2	89818.2	C00794	ko00051,ko00052,ko01100,ko02010
Lmsn001014	331.067	169.014	332.074	C13H16O10	[M-H]-	1-O-Galloyl-β-D-glucose	Phenolic acids	Phenolic acids	58511-73-2	2	3.64094e+06	5.17314e+06	1.08669e+07	7.47506e+06	7.65125e+06	7.54111e+06	4.25143e+06	1.03051e+07	5.33135e+06	1.6211e+06	1.61193e+06	1.63687e+06	6.22135e+06	6.93818e+06	6.89386e+06	4.90934e+06	5.21878e+06	5.25532e+06	C01158	ko00999
Lmbn005487	313.24	251.24	314.246	C18H34O4	[M-H]-	12,13-DHOME; (9Z)-12,13-Dihydroxyoctadec-9-enoic acid	Lipids	Free fatty acids	263399-35-5	1	86720.4	105968	99369.2	132120	123100	128369	63246.1	79156.2	63423.6	155025	148281	151839	93258	91961.1	97329.6	101773	100092	94753.3	C14829	ko00591
pme2735	399.144	250.095	398.137	C15H22N6O5S	[M+H]+	S-(5'-Adenosyl)-L-methionine	Amino acids and derivatives	Amino acids and derivatives	29908-03-0	3	3.97185e+06	3.17844e+06	3.54508e+06	6.08539e+06	5.84895e+06	5.4662e+06	1.1017e+07	6.10133e+06	1.13488e+07	3.24175e+06	3.45606e+06	3.53659e+06	4.93144e+06	5.80214e+06	5.73915e+06	4.71601e+06	4.62865e+06	4.38754e+06	C00019	ko00261,ko00270,ko00330,ko00908,ko00999,ko01100,ko01110,ko01230,ko01240,ko04122
pmp001273	520.34	184.07	519.332	C26H50NO7P	[M+H]+	LysoPC 18:2	Lipids	LPC	-	1	4.72698e+06	5.72582e+06	8.63273e+06	7.42578e+06	6.86492e+06	7.24038e+06	4.9638e+07	1.25893e+07	4.75532e+07	1.1529e+07	1.17397e+07	1.09243e+07	5.65684e+06	5.6646e+06	5.47753e+06	1.01054e+07	1.08735e+07	1.03771e+07	-	-
MWS20189	301.07	286.05	300.063	C16H12O6	[M+H]+	Tectorigenin	Flavonoids	Isoflavones	548-77-6	1	1.23369e+06	1.52166e+06	2.09046e+06	2.13022e+06	1.84167e+06	1.99612e+06	3.17415e+06	730676	3.79089e+06	3.11311e+06	3.17003e+06	3.10868e+06	10909.2	6129.47	5512.17	1.48396e+06	1.59614e+06	1.51997e+06	C10534	-
Wayn001856	379.03	241	380.041	C13H16O11S	[M-H]-	4-Hydroxybenzoic acid 4-(6-O-sulfo)glucopyranoside	Phenolic acids	Phenolic acids	-	1	4.93842e+07	4.73749e+07	4.73956e+07	1.38294e+07	1.27052e+07	1.34174e+07	6.26376e+07	4.38253e+07	6.20614e+07	9.7359e+06	9.68064e+06	1.01935e+07	1.23004e+07	1.23485e+07	1.20058e+07	2.43327e+07	2.38119e+07	2.56013e+07	-	-
MW0155108	520.23	272.09	521.249	C24H35N5O8	[M-H]-	Phe-Asn-Ile-Glu	Amino acids and derivatives	Amino acids and derivatives	-	3	46817.4	114734	150379	33537.2	34435.5	37479.7	1.64711e+06	1.36191e+06	2.18649e+06	21126.9	12344.9	29150.6	78706.5	71304.7	78206.1	390569	401278	420495	-	-
mws0620	175.123	144.081	174.116	C11H14N2	[M+H]+	N-Methyltryptamine	Alkaloids	Plumerane	61-49-4	3	672972	561366	406126	172937	167756	149819	173995	402703	254656	210190	253947	207622	373518	297934	280200	274432	274484	292746	C06213	ko00380,ko01100
Wasn000495	311.1	89.02	312.106	C11H20O10	[M-H]-	6-O-alpha-L-arabinopyranosyl-D-glucopyranose	Others	Saccharides	14116-69-9	2	1.14874e+07	1.17499e+07	1.16086e+07	3.98918e+06	3.53087e+06	3.21467e+06	411033	2.1386e+06	632742	5.13143e+06	4.55066e+06	4.82827e+06	1.67513e+07	1.76906e+07	1.48891e+07	7.1797e+06	7.68332e+06	7.67593e+06	C01625	-
MWSHY0008	433.11	313.07	432.106	C21H20O10	[M+H]+	Apigenin-6-C-glucoside (Isovitexin)	Flavonoids	Flavones	38953-85-4	1	7421.56	36675	11734.3	8746.99	26615	4301.07	3.95061e+06	3.22046e+06	3.39501e+06	742065	739769	614382	13340	6670	10548.1	956409	1.01742e+06	949102	C01714	ko00944
MWS04412	175.121	70.0658	174.137	C8H18N2O2	[M+H]+	N(6),N(6)-Dimethyl-L-lysine	Amino acids and derivatives	Amino acids and derivatives	2259-86-1	3	1.12942e+06	1.06335e+06	1.02595e+06	6.53587e+06	6.20725e+06	6.47107e+06	4.69893e+06	2.33518e+06	4.1294e+06	3.52833e+06	3.58166e+06	3.68526e+06	4.36731e+06	4.09151e+06	4.4674e+06	3.41588e+06	3.40053e+06	3.64098e+06	-	-
Zmyn000453	191.02	111.01	192.027	C6H8O7	[M-H]-	Isocitric Acid	Organic acids	Organic acids	320-77-4	1	2.43228e+06	1.82604e+06	1.60084e+06	4.33978e+06	4.03713e+06	4.84203e+06	1.45086e+07	9.02221e+06	1.42427e+07	3.09201e+06	3.26826e+06	3.59481e+06	6.28224e+06	7.71234e+06	6.48717e+06	5.27981e+06	4.98966e+06	4.90787e+06	C00311	ko00020,ko00630,ko01100,ko01110,ko01200,ko01210,ko01230,ko01240
Zmln000899	343.11	181.05	344.111	C15H20O9	[M-H]-	Syringaldehyde-4-O-glucoside	Phenolic acids	Phenolic acids	-	2	2.65486e+07	2.5485e+07	2.14487e+07	2.75561e+06	2.7285e+06	2.73534e+06	1.34325e+07	7.25798e+06	1.42764e+07	2.08154e+06	2.07829e+06	2.1735e+06	2.60439e+06	2.34085e+06	2.68358e+06	9.9453e+06	1.05149e+07	1.0722e+07	-	-
mws0159	163.04	91.0553	164.047	C9H8O3	[M-H]-	Phenylpyruvic acid	Organic acids	Organic acids	156-06-9	3	455553	469867	402462	193176	189636	204473	558744	210620	503744	136558	141843	117958	574990	534492	137569	405333	406037	379095	C00166	ko00360,ko00400,ko00470,ko00960,ko01100,ko01110,ko01210,ko01230
HJAP148	581.148	287.059	580.143	C26H28O15	[M+H]+	Kaempferol-3-O-sambubioside	Flavonoids	Flavonols	27661-51-4	3	9	9	344768	322376	9	9	8883.2	21675	14354.4	338922	104249	104509	648921	576288	343359	181790	179240	192703	-	-
MW0150286	477.25	315.2	476.242	C19H36N6O6S	[M+H]+	Gly-Ala-Cys-Lys-Val	Amino acids and derivatives	Amino acids and derivatives	-	3	3.9883e+06	4.08653e+06	1.28456e+07	322031	267404	313994	7.57598e+06	2.7163e+06	3.25453e+06	203598	229457	224998	345380	352068	329238	1.4114e+06	1.52546e+06	1.47144e+06	-	-
pme1109	152.06	135.03	151.049	C5H5N5O	[M+H]+	Guanine	Nucleotides and derivatives	Nucleotides and derivatives	73-40-5	3	1.34633e+06	1.61274e+06	1.4083e+06	2.95102e+06	2.58622e+06	2.9563e+06	6.71954e+06	2.56698e+06	8.82501e+06	2.67255e+06	2.44193e+06	2.62741e+06	2.44465e+06	2.05314e+06	2.17003e+06	2.54218e+06	2.69554e+06	2.73874e+06	C00242	ko00230,ko01100,ko01232
Lmcp002302	312.13	180.088	311.123	C12H17N5O5	[M+H]+	N6-(2-Hydroxyethyl)adenosine	Nucleotides and derivatives	Nucleotides and derivatives	4338-48-1	3	239721	161666	220152	329741	253351	369652	953775	875839	1.24262e+06	464316	419720	406789	363086	368517	392995	380235	394319	364785	-	-
Lmmp005689	301.07	258.05	300.063	C16H12O6	[M+H]+	Cajanin	Flavonoids	Isoflavones	32884-36-9	1	135833	147050	209803	216970	211476	245339	382721	74697	431521	372710	420099	379078	1963.95	9	9	170353	163961	177247	C10203	-
Wayp004564	182.08	136.08	181.074	C9H11NO3	[M+H]+	4-hydroxy-4-(3-pyridyl)-butanoic acid	Alkaloids	Pyridine alkaloids	15569-97-8	1	5.52414e+06	4.67615e+06	4.72572e+06	7.36745e+06	4.59261e+06	6.85965e+06	579931	1.55467e+06	723607	6.14772e+06	5.60706e+06	5.70571e+06	8.38891e+06	8.61955e+06	9.48739e+06	4.0286e+06	4.33454e+06	4.09024e+06	C19579	-
MW0152260	602.31	440.07	601.307	C25H43N7O10	[M+H]+	Leu-Asp-Gln-Gln-Val	Amino acids and derivatives	Amino acids and derivatives	-	3	29345.1	40080.3	9	638196	646476	735153	9	22399.8	46579.1	154207	159896	124855	317016	340040	333771	205806	218871	221478	-	-
Lmhp007598	534.355	184.073	533.348	C27H52NO7P	[M+H]+	LysoPC 19:2(2n isomer)	Lipids	LPC	-	3	362463	295646	402896	147133	140549	139481	444497	138638	484842	942183	1.04622e+06	1.03017e+06	586661	611672	619875	402784	404843	377101	-	-
Smpn011792	471.348	471.34	472.355	C30H48O4	[M-H]-	2,3-Dihydroxy-12-ursen-28-oic acid	Terpenoids	Triterpene	-	3	9	9	79104.8	167011	172453	159966	193934	135099	361151	263276	233037	230622	345175	319872	306609	172246	180454	166984	-	-
mws1038	277.12	146.08	278.13	C11H22N2O4S	[M-H]-	Pantetheine	Alkaloids	Alkaloids	496-65-1	2	1.99621e+06	1.29513e+06	1.37372e+06	3.50564e+06	2.9641e+06	3.00769e+06	86779.4	152502	86776	3.54781e+06	2.95133e+06	3.00555e+06	551801	571811	566941	1.00501e+06	1.07892e+06	1.01337e+06	C00831	ko00332,ko00770,ko01100,ko01110
Wbtn009050	255.07	255.06	256.074	C15H12O4	[M-H]-	1,8-dihydroxy-2,6-dimethylxanthen-9-one	Flavonoids	Other Flavonoids	-	3	634341	400774	431102	220985	207875	199258	219418	289056	187768	289238	278248	301950	197719	237773	209363	265066	247761	265690	-	-
Rfmb091	295.23	195.14	296.235	C18H32O3	[M-H]-	9S-Hydroxy-10E,12Z-octadecadienoic acid	Lipids	Free fatty acids	15514-85-9	1	399597	628533	652574	105203	95411.7	98293.3	837246	501871	623467	268326	265978	268841	175143	174517	191737	304065	292763	280968	C14767	ko00591
pmp001270	494.32	184.07	493.317	C24H48NO7P	[M+H]+	LysoPC 16:1	Lipids	LPC	76790-27-7	1	75570.6	96187.5	173649	159857	175997	152479	683916	183490	574186	772344	694061	700876	95000.4	120995	122655	258583	278611	275063	-	-
pme3967	312.13	180.088	311.123	C12H17N5O5	[M+H]+	2-(Dimethylamino)guanosine	Nucleotides and derivatives	Nucleotides and derivatives	2140-67-2	3	210895	228218	314571	310039	311706	310188	1.07794e+06	1.77557e+06	1.53348e+06	577097	453298	560198	599105	552344	604790	624303	626164	583418	-	-
pme2529	163.061	101.024	164.069	C6H12O5	[M-H]-	1,5-Anhydro-D-glucitol	Others	Saccharides	154-58-5	3	135694	166911	374816	259112	116917	192232	79086.7	46826.7	85558.2	379658	363559	375136	170632	213183	236973	186493	173395	175385	C07326	-
Lmhp009890	546.355	184.073	545.348	C28H52NO7P	[M+H]+	LysoPC 20:3	Lipids	LPC	1199257-41-4	1	99464.8	115994	159122	235055	245086	242848	795172	242480	683655	210749	199373	215896	156952	157591	149517	200571	214864	200958	-	-
Lazn003953	539.21	491.19	540.221	C26H36O12	[M-H]-	Erythro-Guaiacylglycerol-β-dihydroconiferyl Ether glucoside	Lignans and Coumarins	Lignans	-	1	2.04274e+06	2.29086e+06	2.40908e+06	280189	291840	259488	489634	667923	528642	100675	98105.3	109323	558583	479638	485224	527084	558243	569227	-	-
Cmsp004086	303.087	229.083	302.079	C16H14O6	[M+H]+	Dihydrokaempferide	Flavonoids	Flavanonols	137225-59-3	3	2.09525e+06	1.89279e+06	2.25634e+06	1.32225e+06	1.46272e+06	1.05477e+06	1.50121e+06	1.16074e+06	1.0914e+06	400096	470515	383186	2.23739e+06	2.24924e+06	1.80923e+06	1.28971e+06	1.32631e+06	1.2258e+06	-	-
mws0072	433.113	271.06	432.106	C21H20O10	[M+H]+	Apigenin-5-O-glucoside	Flavonoids	Flavones	28757-27-9	3	9	9	118875	9	9	9	9.87413e+06	8.12715e+06	1.00462e+07	1.78714e+06	1.77573e+06	1.56864e+06	31462	26956.5	38819.1	2.33121e+06	2.33515e+06	2.17612e+06	-	-
Zmgn002106	206.08	58.03	207.089	C11H13NO3	[M-H]-	N-Acetyl-L-phenylalanine	Amino acids and derivatives	Amino acids and derivatives	2018-61-3	1	188910	156221	168772	450622	483893	443842	265946	300008	295063	335225	319266	323118	515003	533901	513306	299346	278573	298369	C03519	ko00360,ko01100
pmn001492	187.1	123.1	188.041	C11H8O3	[M-H]-	Ayapin	Lignans and Coumarins	Coumarins	494-56-4	3	75790.6	50507.4	74216.1	76300.2	59252.3	61253.9	74444.4	72905.4	101903	93067.7	88029.5	104138	73068	60052.1	82572.3	73973.3	68369.5	70280	C18078	-
Lmhn002629	253.04	121.03	254.043	C11H10O7	[M-H]-	Benzoyltartaric acid	Phenolic acids	Phenolic acids	-	1	5.48224e+06	6.22881e+06	6.95119e+06	701605	597121	628909	1.61295e+07	7.84265e+06	1.44888e+07	1.10262e+07	1.14053e+07	1.16408e+07	1.27461e+07	1.18308e+07	1.23723e+07	7.64381e+06	8.27999e+06	7.9121e+06	-	-
Rfmb320	144.102	84.0813	143.095	C7H13NO2	[M+H]+	1-Methylpiperidine-2-carboxylic acid	Organic acids	Organic acids	7730-87-2	3	8.47563e+06	8.91092e+06	8.84622e+06	1.03366e+07	1.01809e+07	1.09864e+07	1.14051e+07	1.36842e+07	1.34878e+07	1.44749e+07	1.59994e+07	1.23376e+07	1.34357e+07	1.30015e+07	1.2783e+07	1.27808e+07	1.23716e+07	1.17946e+07	-	-
Lmmn004032	163.11	148.06	164.12	C11H16O	[M-H]-	Cis-Jasmone	Others	Ketone compounds	488-10-8	3	56057.6	57311.6	50707.9	48732.8	53662.3	57431.6	47025.1	31861.2	55551.9	159864	179826	207857	758589	667330	527325	218032	205069	202323	C08490	-
Hmqp006235	516.3	184.07	515.301	C26H46NO7P	[M+H]+	LysoPC 18:4	Lipids	LPC	-	1	125982	135962	262669	365634	356148	373560	1.56424e+06	571782	1.44532e+06	1.08227e+06	1.07437e+06	831733	264174	265527	307807	457466	451873	424055	-	-
pmp000966	144.102	84.0808	143.095	C7H13NO2	[M+H]+	Stachydrine	Alkaloids	Pyrrole alkaloids	471-87-4	3	8.64624e+06	9.18441e+06	8.81486e+06	1.05066e+07	1.14099e+07	1.09464e+07	1.06211e+07	1.40477e+07	1.41934e+07	1.45048e+07	1.48478e+07	1.37773e+07	1.495e+07	1.31223e+07	1.21836e+07	1.22346e+07	1.19332e+07	1.29056e+07	C10172	-
pme0282	165.02	77.04	166.027	C8H6O4	[M-H]-	Phthalic acid	Phenolic acids	Phenolic acids	88-99-3	1	73426	58809.3	62641.3	1.35077e+06	1.38039e+06	1.24847e+06	25907.7	42836.3	36147	6.50842e+06	6.63768e+06	6.74695e+06	1.13187e+07	1.07313e+07	1.10179e+07	3.69612e+06	3.50739e+06	3.41472e+06	C01606	ko01100,ko02010
MW0158267	538.24	412.13	537.238	C31H31N5O4	[M+H]+	Trp-Trp-Phe	Amino acids and derivatives	Amino acids and derivatives	-	3	70680.7	337791	632821	141740	359155	92180.7	25263.2	370009	85030	151264	135917	123310	131954	175719	232620	333149	324519	307439	-	-
Lmbn007891	313.238	183.14	314.246	C18H34O4	[M-H]-	Hydroxy ricinoleic acid	Lipids	Free fatty acids	-	3	24626.4	31589.4	40259.1	7216.29	8262.13	8721.52	202880	30437.8	220222	24691.5	20823.7	22929.9	19052.2	14114.4	18459.1	40342.8	41256.1	38101.9	-	-
pme3009	175.024	98.9754	174.016	C6H6O6	[M+H]+	trans-Aconitic acid	Organic acids	Organic acids	4023-65-8	3	2.38287e+06	2.41166e+06	2.24769e+06	1.70157e+06	1.6123e+06	1.72247e+06	54914	1.22471e+06	107487	1.18976e+06	1.29581e+06	870263	966314	952664	961070	1.20814e+06	1.14619e+06	1.11566e+06	C02341	ko00660,ko01100
pmn001423	385.187	223.135	386.194	C19H30O8	[M-H]-	Roseoside	Others	Ketone compounds	54835-70-0	3	1.21066e+06	1.72995e+06	1.30215e+06	5.54011e+06	5.98416e+06	5.3615e+06	3.48773e+06	2.08893e+06	2.8839e+06	5.76569e+06	5.31423e+06	5.52536e+06	1.13451e+06	941069	1.06521e+06	3.20064e+06	3.30992e+06	3.05003e+06	-	-
Lakn001671	329.09	123.05	330.095	C14H18O9	[M-H]-	2-β-D-Glucopyranosyloxy-5-hydroxy-phenylacetic acid	Phenolic acids	Phenolic acids	-	2	660413	661811	507993	303005	574378	569286	2.63746e+06	2.55648e+06	2.68048e+06	963261	842394	904890	1.25706e+06	1.21275e+06	1.23664e+06	1.0686e+06	1.00386e+06	990266	-	-
Zmyn004676	293.213	113.098	294.219	C18H30O3	[M-H]-	17-Hydroxylinolenic acid	Lipids	Free fatty acids	-	3	197785	329758	323969	97953.1	83814.6	103191	233624	328042	205094	214152	218852	189122	137017	146908	150906	158236	170216	169866	C16346	ko00592
MWSslk254	595.166	287.06	594.159	C27H30O15	[M+H]+	Kaempferol-3-O-glucorhamnoside	Flavonoids	Flavonols	40437-72-7	1	3.33259e+06	4.82831e+06	6.04578e+06	1.80341e+06	1.72051e+06	2.0933e+06	29187.2	18637.5	21280.1	1.37807e+06	1.34276e+06	1.21323e+06	9	9	9	1.56936e+06	1.4707e+06	1.4558e+06	-	-
Zmpn002553	339.07	177.02	340.079	C15H16O9	[M-H]-	Cichoriin	Lignans and Coumarins	Coumarins	531-58-8	1	8.51057e+07	5.96618e+07	4.1687e+07	5.97167e+07	5.92039e+07	6.1398e+07	995335	6.55173e+06	1.38433e+06	3.78694e+07	3.86501e+07	4.14848e+07	2.95066e+07	2.95537e+07	2.8024e+07	1.99536e+07	1.88666e+07	1.84271e+07	C09206	-
MWSmce119	175.115	70.064	174.112	C6H14N4O2	[M+H]+	L-Arginine	Amino acids and derivatives	Amino acids and derivatives	74-79-3	3	1.05372e+06	998989	904817	5.95309e+06	5.8742e+06	5.8418e+06	4.40156e+06	2.33287e+06	3.58398e+06	3.45986e+06	3.22485e+06	3.52676e+06	4.22175e+06	4.21676e+06	4.42348e+06	3.19516e+06	3.12153e+06	3.38027e+06	C00062	ko00220,ko00261,ko00330,ko00470,ko00970,ko01100,ko01110,ko01230,ko02010
Zmgn000503	133.05	71.01	134.058	C5H10O4	[M-H]-	2,3-Dihydroxy-3-Methylbutanoic Acid	Organic acids	Organic acids	1756-18-9	1	4.36125e+06	4.29403e+06	4.47344e+06	9.39172e+06	8.72559e+06	9.959e+06	4.54242e+06	6.11036e+06	4.12615e+06	9.24901e+06	8.95003e+06	1.02007e+07	7.20892e+06	6.72776e+06	6.76689e+06	7.65743e+06	7.054e+06	7.30204e+06	C04039	-
mws2623	281.25	281.25	282.256	C18H34O2	[M-H]-	11-Octadecanoic acid(Vaccenic acid)	Lipids	Free fatty acids	506-17-2	3	1.33316e+06	2.8169e+06	1.71075e+06	1.18336e+06	1.06488e+06	1.09162e+06	1.63618e+06	1.87636e+06	3.29422e+06	4.41412e+06	4.80951e+06	4.09827e+06	1.22972e+06	1.5378e+06	1.42282e+06	2.03397e+06	2.19296e+06	2.0541e+06	C21944	-
Lmmn003323	271.23	225.22	272.235	C16H32O3	[M-H]-	2-Hydroxyhexadecanoic acid	Organic acids	Organic acids	764-67-0	1	182357	173652	210919	218394	190230	211929	278287	141724	260650	1.24642e+06	1.2146e+06	1.355e+06	374706	336859	367004	407787	433264	442046	-	-
MWSmce257	218.11	88.04	219.111	C9H17NO5	[M-H]-	D-Pantothenic Acid	Others	Vitamin	79-83-4	1	753627	858913	755983	2.98086e+06	3.10404e+06	2.88958e+06	2.33255e+06	865156	1.72105e+06	1608921	1.53505e+06	1.64332e+06	1.69363e+06	1.57158e+06	1.55955e+06	1.67562e+06	1.62293e+06	1.54231e+06	C00864	ko00410,ko00770,ko01100,ko01110,ko01240
MWS201414	230.115	70.0659	229.106	C9H15N3O4	[M+H]+	Pro-Asn	Amino acids and derivatives	Amino acids and derivatives	107856-82-6	3	168364	164760	162604	651156	581838	561395	731862	189649	613617	264107	256400	277514	380534	447725	396958	340676	367125	365818	-	-
MWSslk002	433.11	271.06	432.106	C21H20O10	[M+H]+	Sophoricoside	Flavonoids	Isoflavones	152-95-4	1	1.90279e+07	1.86776e+07	2.5508e+07	1.92256e+07	1.75201e+07	1.82001e+07	3.06098e+07	2.20644e+07	2.75585e+07	5.30136e+06	5.6421e+06	4.91101e+06	78715.9	91762	96037.4	1.30075e+07	1.20845e+07	1.29941e+07	-	-
Zmhn002334	355.1	193.05	356.111	C16H20O9	[M-H]-	6-O-Feruloyl-β-D-glucose	Phenolic acids	Phenolic acids	137887-25-3	2	2.30582e+06	2.92989e+06	4.34957e+06	1.33762e+06	1.07132e+06	1.17801e+06	4.14653e+06	1.02584e+07	5.05668e+06	1.37808e+06	1.05911e+06	1.59637e+06	1.10064e+06	1.06021e+06	1.07225e+06	2.66567e+06	2.54472e+06	2.76631e+06	-	-
Zazp002547	205.1	146.06	204.09	C11H12N2O2	[M+H]+	cyclo-(Gly-Phe)	Amino acids and derivatives	Amino acids and derivatives	10125-07-2	1	1.05472e+06	339928	267235	6.03703e+06	6.55996e+06	6.54275e+06	1.79291e+06	1.04588e+06	1.65363e+06	926869	821724	812238	410648	418374	539282	1.79367e+06	1.8999e+06	1.75284e+06	-	-
pmp000588	549.12	463.12	548.117	C25H24O14	[M+H]+	Diosmetin-7-O-(6''-malonyl)glucoside	Flavonoids	Flavones	-	1	4.442e+06	4.24691e+06	3.55336e+06	734944	769599	670104	1.58594e+07	4.98891e+06	1.25117e+07	2.40164e+06	2.67926e+06	2.34231e+06	11042.2	10886.2	9524.9	3.32625e+06	3.54683e+06	3.60351e+06	-	-
pmd0160	454.293	313.274	453.286	C21H44NO7P	[M+H]+	LysoPE 16:0(2n isomer)	Lipids	LPE	-	3	1.98058e+06	2.76156e+06	4.83101e+06	2.96309e+06	2.61449e+06	2.95919e+06	1.18308e+07	8.11362e+06	1.59578e+07	2.4888e+06	2.14753e+06	2.44593e+06	1.92139e+06	2.57909e+06	1.73704e+06	3.02972e+06	3.27505e+06	3.2443e+06	-	-
MWSmce341	279.159	149.033	278.152	C16H22O4	[M+H]+	Butyl isobutyl phthalate	Phenolic acids	Phenolic acids	17851-53-5	3	1.19092e+07	1.01785e+07	1.494e+07	1.12514e+07	1.59542e+07	1.38672e+07	1.09234e+07	1.00705e+07	1.12742e+07	9.99486e+06	1.15357e+07	7.8433e+06	8.56158e+06	9.6577e+06	9.72158e+06	1.08321e+07	1.03616e+07	9.95963e+06	-	-
Wasn001007	337.08	277.06	338.085	C12H18O11	[M-H]-	Isoascorbic acid 2-O-glucoside	Others	Vitamin	-	3	1.88e+06	1.98209e+06	2.47198e+06	2.62694e+06	2.64144e+06	2.99443e+06	405956	1.1832e+06	453232	3.45908e+06	3.00009e+06	3.46855e+06	2.15102e+06	2.18803e+06	1.91096e+06	1.89503e+06	2.06153e+06	1.98019e+06	-	-
mws0853	209.082	179.07	210.089	C11H14O4	[M-H]-	Sinapyl alcohol	Phenolic acids	Phenolic acids	537-33-7	3	131585	125692	106712	41236.2	38671.8	44356.5	24719.4	65135.3	37081.4	50841.7	56930	47494.2	62200.9	57157.9	60102.3	64712.1	68919.6	70193.3	C02325	ko00940,ko01100,ko01110
MWSslk133	257.177	195.178	258.183	C14H26O4	[M-H]-	1,14-Tetradecanedioic Acid	Lipids	Free fatty acids	821-38-5	3	61861.5	73802.2	75653.4	64039.8	68401.6	67986.4	70216.3	79763.2	65227.5	67293.4	61406.7	66368.5	50584.3	59092.3	53662.9	63305.2	62500.5	58442.3	-	-
MW0149741	397.22	213.09	396.212	C17H28N6O5	[M+H]+	Gln-Leu-His	Amino acids and derivatives	Amino acids and derivatives	-	3	835740	892543	768857	375572	369784	447045	234889	853069	487193	369139	269499	270894	359383	398164	348641	492702	509510	468126	-	-
Lakn002075	431.12	137.02	432.127	C18H24O12	[M-H]-	4-Hydroxybenzoic acid glucosyl xyloside	Phenolic acids	Phenolic acids	-	1	238148	198841	164748	1.34769e+06	1.35023e+06	1.36418e+06	1.95001e+06	2.12158e+06	2.15017e+06	51012.5	62871.3	63281.5	1.49066e+06	1.47073e+06	1.40131e+06	1.05771e+06	1.02072e+06	971528	-	-
Lmyp004318	595.145	287.056	594.137	C30H26O13	[M+H]+	Kaempferol-3-O-(6''-p-Coumaroyl)galactoside	Flavonoids	Flavonols	-	3	430945	257442	1.10192e+06	353999	367519	369435	4.56267e+06	712909	2.09847e+06	9	191611	52058.7	7002.76	7861.52	6734.3	618691	660909	670928	-	-
mws0923	200.047	154.043	199.04	C9H10ClNO2	[M+H]+	L-2-chlorophenylalanine	Amino acids and derivatives	Amino acids and derivatives	103616-89-3	3	5.76616e+06	6.01221e+06	5.1006e+06	5.62679e+06	5.48988e+06	5.71603e+06	6.29337e+06	5.96307e+06	6.36469e+06	5.71449e+06	5.63056e+06	5.89417e+06	5.82043e+06	6.07523e+06	6.2505e+06	4.81387e+06	5.20151e+06	4.86011e+06	-	-
MWSslk090	389.107	147.044	390.116	C16H22O11	[M-H]-	Monotropein	Terpenoids	Monoterpenoids	5945-50-6	3	692946	272768	189428	68939.2	62582.1	66795.1	93451.8	279268	104451	68198.2	65857.5	69252.2	83935.6	93440.7	78872	198383	211010	194587	C09788	-
mws0856	463.09	301.04	464.096	C21H20O12	[M-H]-	Quercetin-4'-O-glucoside (Spiraeoside)	Flavonoids	Flavonols	20229-56-5	3	1.49595e+06	1.64414e+06	1.53572e+06	1.2053e+06	1.18872e+06	1.24883e+06	1.18313e+06	1.63067e+06	1.52669e+06	341124	339008	348184	1.84219e+06	2.16934e+06	2.0211e+06	1.23856e+06	1.23258e+06	1.14641e+06	-	-
pmf0175	157.16	157.16	158.167	C10H22O	[M-H]-	2-Decanol	Others	Alcohol compounds	1120-06-5	3	3.88176e+06	3.81504e+06	3.10419e+06	4.47157e+06	2.96912e+06	3.41892e+06	4.34874e+06	4.47223e+06	3.69682e+06	4.2209e+06	3.10797e+06	4.42915e+06	3.83393e+06	2.87491e+06	2.94961e+06	3.95606e+06	3.7944e+06	3.63058e+06	-	-
MWS201437	247.13	86.0968	246.122	C10H18N2O5	[M+H]+	Leu-Asp	Amino acids and derivatives	Amino acids and derivatives	32949-40-9	3	203279	195934	176487	521630	503702	498083	1.56032e+06	544652	462582	509914	133142	503524	535710	546675	537162	480664	479241	516503	-	-
Lacp001431	268.15	136.06	267.147	C14H21NO4	[M+H]+	N-(3-hydroxy-4-methoxyphenethyl)-4-hydroxybutanamide	Alkaloids	Phenolamine	-	1	8.74858e+06	6.99626e+06	4.63352e+06	1.01169e+07	9.66384e+06	1.02314e+07	6.09372e+06	4.25975e+06	6.2526e+06	7.08215e+06	6.66879e+06	6.35286e+06	2.25605e+06	2.24624e+06	2.22058e+06	5.48237e+06	5.92809e+06	5.8924e+06	-	-
mws0120	258.11	104.107	257.103	C8H20NO6P	[M+H]+	Choline Alfoscerate	Lipids	PC	28319-77-9	3	11283.9	13619.4	8212.1	40455.7	26516.6	53835.2	5.9105e+06	310153	2.06938e+06	197504	174740	183846	124683	161136	108295	405282	434188	401751	C00670	ko00564,ko00565
Lmqn000351	325.114	59.0139	326.121	C12H22O10	[M-H]-	Rutinose	Others	Saccharides	90-74-4	3	93803.6	103115	46460.8	155251	139628	26490.5	164548	146059	70915.1	151352	148050	143058	111713	121733	157701	120860	119589	129362	C08247	-
Zmjp003031	611.16	449.11	610.153	C27H30O16	[M+H]+	Orientin-2''-O-galactoside	Flavonoids	Flavones	-	2	314141	880421	1.08275e+06	3.5504e+06	3.64798e+06	3.22061e+06	2.68354e+06	2.09849e+06	2.6228e+06	372024	466104	489737	9	9	9	1.3727e+06	1.32734e+06	1.44543e+06	-	-
Hmbn004734	455.318	455.318	456.324	C29H44O4	[M-H]-	3,23-Dihydroxy-30-noroleana-12,20(29)-dien-28-oic acid (30-Norhederagenin)	Terpenoids	Triterpene	117654-06-5	3	60786.1	87140.6	83638	69032.2	65070.2	68551.5	1.07619e+06	251793	878299	85950.9	99564.2	116913	99724.4	58243.8	96312.3	182399	192159	176428	-	-
MWSslk102	155.012	119.036	154.005	C5H3ClN4	[M+H]+	6-Chloropurine	Nucleotides and derivatives	Nucleotides and derivatives	87-42-3	3	2.85555e+06	2.80129e+06	2.58512e+06	2.97749e+06	2.70033e+06	2.62322e+06	3.36693e+06	3.08121e+06	3.49672e+06	2.84041e+06	2.98559e+06	2.95244e+06	3.43385e+06	3.36168e+06	2.96521e+06	2.45281e+06	2.60876e+06	2.40202e+06	-	-
mws2367	299.11	119.05	300.121	C14H20O7	[M-H]-	Salidroside	Phenolic acids	Phenolic acids	10338-51-9	3	366045	517571	378064	637763	673023	649037	1.40106e+06	483493	829629	441812	433467	401042	344571	317959	341851	552632	516598	560847	C06046	ko00350,ko01100
Lmbn005923	277.217	59.0139	278.225	C18H30O2	[M-H]-	Crepenynic acid	Lipids	Free fatty acids	2277-31-8	3	65502.3	109838	90948.3	151996	148454	151022	474479	718392	388629	249822	259236	286509	148266	147387	147583	254062	239287	233658	C07289	ko00591
MWS1882	132.03	88.0403	133.037	C4H7NO4	[M-H]-	Iminodiacetic acid	Organic acids	Organic acids	142-73-4	1	130006	74984.8	58687.6	417597	395472	388070	135329	148919	155875	240721	220608	201980	280378	286977	275133	231668	214075	230399	C19911	-
MWSmce025	369.086	207.032	370.09	C16H18O10	[M-H]-	Fraxetin-8-O-glucoside (Fraxin)	Lignans and Coumarins	Coumarins	524-30-1	3	36259.9	50233.2	513292	181669	223819	202978	11120.5	218059	15141.8	1.73833e+06	1.662e+06	1.75827e+06	295954	356043	388851	460351	422522	436258	C09266	-
mws0064	287.06	135.05	288.063	C15H12O6	[M-H]-	Eriodictyol (5,7,3',4'-Tetrahydroxyflavanone)	Flavonoids	Flavanones	552-58-9	3	44272.7	45802.7	83254.3	80185.2	74074.6	84072	184878	51844.3	149115	119920	133821	120395	89621.5	97145.4	100699	93470.6	87452	86212.5	C05631	ko00941,ko01100,ko01110
Lmjp003655	463.12	301.08	462.116	C22H22O11	[M+H]+	6-C-MethylKaempferol-3-glucoside	Flavonoids	Flavones	-	1	6.18721e+06	6.83492e+06	5.84039e+06	3.99699e+06	3.79625e+06	4.15e+06	6.75992e+06	3.67054e+06	6.87333e+06	3.45363e+06	3.97882e+06	3.80623e+06	9586.28	7920.46	14120	3.47311e+06	3.77738e+06	3.55368e+06	-	-
MWSmce584	138.091	77.0386	137.084	C8H11NO	[M+H]+	L-Tyramine	Alkaloids	Alkaloids	51-67-2	3	305987	351974	345514	2.91406e+06	2.77054e+06	2.76127e+06	3.1665e+06	3.09529e+06	3.20401e+06	1.24881e+06	1.13548e+06	1.33373e+06	991732	950869	951917	1.60338e+06	1.74012e+06	1.62757e+06	C00483	ko00350,ko00950,ko01100,ko01110,ko01240
MWSHC20102	197.08	151.04	196.074	C10H12O4	[M+H]+	3-Hydroxy-1-(4-Hydroxy-3-Methoxyphenyl)Propan-1-One	Phenolic acids	Phenolic acids	2196-18-1	2	3.91552e+06	4.46658e+06	4.7488e+06	1.72219e+06	1.74989e+06	1.78413e+06	88500.8	929531	112084	3.0852e+06	3.26501e+06	3.41182e+06	3.74184e+06	4.29116e+06	4.35241e+06	2.56061e+06	2.38632e+06	2.36451e+06	-	-
mws0749	137.02	93.03	138.032	C7H6O3	[M-H]-	4-Hydroxybenzoic acid	Phenolic acids	Phenolic acids	99-96-7	1	3.85504e+06	2.909e+06	2.85103e+06	2.29232e+06	2.18887e+06	1.93238e+06	138744	466121	162959	4.33005e+06	3.43056e+06	3.52009e+06	4.84102e+06	4.58188e+06	4.98916e+06	2.06717e+06	2.0043e+06	2.18597e+06	C00156	ko00130,ko00790,ko01100,ko01110,ko01240
mws2118	435.13	167.035	436.137	C21H24O10	[M-H]-	Phloretin-2'-O-glucoside (Phlorizin)	Flavonoids	Chalcones	60-81-1	3	119094	151726	212454	55479.1	38820	44751.2	67957.8	72010.5	104565	33579.7	42229	41746.4	83027.2	78228.2	100643	80976.5	88459.1	85501.2	C01604	ko00941,ko01110
Lmgp004731	433.11	271.06	432.106	C21H20O10	[M+H]+	Genistein-7-O-galactoside	Flavonoids	Isoflavones	-	1	1.7929e+07	1.94012e+07	2.48038e+07	1.77104e+07	1.70471e+07	1.75524e+07	3.27702e+07	2.15663e+07	3.40686e+07	5.87422e+06	5.68803e+06	5.64018e+06	126500	91205.7	94900.6	1.44113e+07	1.4255e+07	1.32663e+07	-	-
Hmcn002743	417.155	181.04	418.163	C22H26O8	[M-H]-	Lirioresinol A	Lignans and Coumarins	Lignans	-	3	55729.9	147401	165586	497535	462242	495362	22996.8	112819	9493.56	378834	406430	384540	222120	174059	231216	236300	225920	247002	-	-
HJAP011	463.11	343.08	462.116	C22H22O11	[M+H]+	Chrysoeriol-8-C-glucoside (Scoparin)	Flavonoids	Flavones	301-16-6	1	10005	6670	10005	3340	9	9	6.96999e+06	4.46009e+06	6.65608e+06	1.03028e+06	1.12713e+06	1.14196e+06	9	9	5005	2.39429e+06	2.59651e+06	2.41846e+06	-	-
MWS4309	262.119	188.071	261.111	C13H15N3O3	[M+H]+	Glycyl-tryptophan	Amino acids and derivatives	Amino acids and derivatives	2390-74-1	3	57619.6	59692.5	35261.3	128821	186340	90358.3	123070	116752	161711	86766	136213	117533	111292	111311	117465	110085	103227	101115	-	-
MWS2442	259.02	96.97	260.03	C6H13O9P	[M-H]-	D-Fructose 6-Phosphate	Others	Saccharides	643-13-0	1	802869	535217	638821	582876	595543	681716	4.94555e+06	644434	2.99096e+06	795002	796903	759302	537976	512076	571678	932150	859822	927974	C00085	ko00052,ko00500,ko00710,ko01100,ko01110,ko01200
MW0158222	538.24	297.11	537.238	C31H31N5O4	[M+H]+	Trp-Phe-Trp	Amino acids and derivatives	Amino acids and derivatives	-	3	1.09416e+06	536286	455782	389836	400707	209140	49724.9	1.04579e+06	178450	103273	217503	141496	317892	300544	124147	424446	436284	399424	-	-
pme3184	332.075	136.062	331.068	C10H14N5O6P	[M+H]+	2'-Deoxyadenosine-5'-monophosphate	Nucleotides and derivatives	Nucleotides and derivatives	653-63-4	3	1.11774e+06	896926	825322	741389	615214	763511	1.46167e+06	1.17475e+06	1.52128e+06	558506	618442	667096	531367	489011	470264	691990	657490	632923	C00360	ko00230,ko01100,ko01232
mws0789	255.07	151	256.074	C15H12O4	[M-H]-	Pinocembrin (Dihydrochrysin)	Flavonoids	Flavanones	480-39-7	1	240583	119838	127308	51951.9	52473.5	51118.1	56053.1	87381.6	46670.5	90555.2	86754.8	90972	48839.2	75336.8	54679.7	81540.8	77364.2	74582.3	C09827	ko00941
pme3033	104.07	58.07	103.063	C4H9NO2	[M+H]+	N,N-Dimethylglycine	Amino acids and derivatives	Amino acids and derivatives	1118-68-9	3	1.00028e+07	9.40211e+06	9.01389e+06	9.76386e+06	1.06952e+07	1.09694e+07	1.97856e+07	9.5446e+06	1.63852e+07	8.66298e+06	7.89007e+06	7.73924e+06	7.25945e+06	7.37378e+06	6.75161e+06	8.18815e+06	8.76721e+06	8.92747e+06	C01026	ko00260,ko01100
MWS0434	287.2	269.21	288.209	C19H28O2	[M-H]-	Trans-dehydrorosinone	Others	Ketone compounds	53-43-0	3	23119.3	34610.2	33592.7	17819.3	19526.1	21073.8	367381	68243.5	383103	21370.9	26849.4	26175.2	17839	17524.9	16343.6	57287	62089.5	61956.9	-	-
Hmmp001310	188.071	118.065	187.063	C11H9NO2	[M+H]+	3-Indoleacrylic acid	Alkaloids	Plumerane	1204-06-4	1	993327	344524	213613	5.28059e+06	4.85804e+06	4.63321e+06	1.52748e+06	1.05574e+06	1.49387e+06	717362	848167	779618	469047	462098	506614	1.46208e+06	1.59067e+06	1.48499e+06	C21283	-
pmn001686	287.22	241.22	288.23	C16H32O4	[M-H]-	10,16-Dihydroxypalmitic acid	Lipids	Free fatty acids	3233-90-7	2	11304.1	13391.7	14345.5	10129.3	11940.9	11851.9	172694	35733.7	196749	23146.7	15653.8	20024.8	8933.84	7128.76	8089.64	34989.8	31961.7	33750.5	C08285	ko00073
pmc0066	333.06	137.05	332.052	C10H13N4O7P	[M+H]+	2'-Deoxyinosine-5'-monophosphate	Nucleotides and derivatives	Nucleotides and derivatives	3393-18-8	3	484289	514524	697645	753582	903147	908087	3.21235e+07	375168	1.33142e+07	162353	148115	161639	109393	104764	132579	635006	588363	586815	C06196	ko00230,ko01232
MWS201403	218.15	84.0816	217.143	C9H19N3O3	[M+H]+	Lys-Ala	Amino acids and derivatives	Amino acids and derivatives	17043-71-9	3	74011.3	98839.6	115654	95755	112217	125561	157865	147869	169438	152499	163719	152189	169682	182195	164414	145692	154661	159418	-	-
pmb2319	482.32	184.07	481.317	C23H48NO7P	[M+H]+	LysoPC 15:0	Lipids	LPC	108273-89-8	1	86083.4	103475	176740	114199	114495	109001	199175	112273	194945	144030	136250	142109	118145	124516	111913	109782	118677	109802	-	-
Lmhp011388	353.27	261.22	352.261	C21H36O4	[M+H]+	2-α-Linolenoyl-glycerol	Lipids	Glycerol ester	55268-58-1	1	160369	308671	212854	357833	346413	398607	4.24778e+06	642273	2.45344e+06	275128	247033	264461	123184	85541.3	93518	405350	430697	394127	-	-
pmb0855	496.34	184.07	495.332	C24H50NO7P	[M+H]+	LysoPC 16:0	Lipids	LPC	17364-16-8	1	1.37875e+07	1.43248e+07	2.0939e+07	2.03706e+07	1.95833e+07	1.94364e+07	1.98237e+07	1.1312e+07	2.02527e+07	1.84427e+07	1.89347e+07	1.85405e+07	1.32711e+07	1.32689e+07	1.38699e+07	1.45204e+07	1.56943e+07	1.45024e+07	-	-
Zmhn001703	331.07	169.02	332.074	C13H16O10	[M-H]-	5-O-Galloyl-D-hamamelose	Phenolic acids	Phenolic acids	-	2	3.8461e+06	5.55952e+06	1.11061e+07	8.02083e+06	8.1487e+06	8.50016e+06	4.92061e+06	1.11277e+07	5.72958e+06	1.76072e+06	1.74943e+06	1.69997e+06	7.51442e+06	7.23343e+06	7.34914e+06	5.08288e+06	5.22709e+06	5.55645e+06	-	-
MWS201384	232.14	70.066	231.133	C8H17N5O3	[M+H]+	Arg-Gly	Amino acids and derivatives	Amino acids and derivatives	108347-93-9	3	73241.6	61624	60204.1	364559	372158	323719	242954	77472.8	203490	134249	134243	114966	121569	78684.9	134654	145022	146338	157530	-	-
MWSHC2062	355.1	193.05	356.111	C16H20O9	[M-H]-	Ferulic β-glucoside	Phenolic acids	Phenolic acids	14364-12-6	1	1.86258e+06	2.00679e+06	1.99539e+06	9.29009e+06	8.32985e+06	7.1885e+06	4.37795e+06	1.50982e+07	6.44427e+06	4.02752e+06	4.27384e+06	3.86502e+06	4.15723e+06	3.27212e+06	3.03122e+06	5.18418e+06	4.89797e+06	4.73601e+06	-	-
Lmmn003663	329.088	167.036	330.095	C14H18O9	[M-H]-	5-Glucosyloxy-2-Hydroxybenzoic acid methyl ester	Phenolic acids	Phenolic acids	-	3	414890	820625	1.75323e+06	81759	82497.9	93896	228171	1.45591e+06	646455	37598.4	47437.2	64869	236681	215825	196415	408356	394669	372648	-	-
mws4175	175.025	85.0288	176.032	C6H8O6	[M-H]-	D-Glucurono-6,3-lactone	Others	Saccharides	32449-92-6	3	67420.5	53233.9	65668.5	38661.6	41004.8	41011.5	42698.9	23862.8	21499.1	63443.9	49963.3	71117	25168.8	25572.3	16619.1	38714.7	42294.1	41496.1	C02670	ko00053,ko01100
Lmgp002593	123.044	77.04	122.037	C7H6O2	[M+H]+	3-hydroxybenzaldehyde	Phenolic acids	Phenolic acids	100-83-4	3	7.75666e+06	8.69215e+06	5.62574e+06	197794	208490	115792	1.25615e+07	2.09963e+06	1.35994e+07	383594	412809	469394	1.05159e+07	1.12641e+07	1.08708e+07	4.64273e+06	5.09211e+06	4.8942e+06	C03067	-
mws0981	178.037	136.015	179.044	C6H5N5O2	[M-H]-	Isoxanthopterin	Nucleotides and derivatives	Nucleotides and derivatives	529-69-1	3	103041	109541	112929	42563.8	50544.9	45675.8	41375.6	83496.8	43561.8	84818.5	76879.5	76013.4	55491.1	48742.2	50135.4	66694.7	60911.5	62930.2	C03975	-
pmn001606	309.28	309.28	310.287	C20H38O2	[M-H]-	Eicosenoic acid	Lipids	Free fatty acids	26764-41-0	3	1.71791e+07	1.33086e+07	9.41378e+06	9.69368e+06	9.35544e+06	9.3159e+06	9.57338e+06	5.23305e+06	7.99966e+06	9.41694e+06	1.22527e+07	8.39435e+06	1.42207e+07	1.57909e+07	1.62727e+07	8.85365e+06	9.71172e+06	9.3457e+06	C16526	ko01040
MWStz070	182.08	91.05	181.074	C9H11NO3	[M+H]+	N-(2-Hydroxy-4-methoxyphenyl)acetamide	Alkaloids	Phenolamine	58469-06-0	1	2.10088e+06	2.1195e+06	2.32393e+06	9.15794e+06	9.01651e+06	8.80104e+06	1.53759e+07	1.10986e+07	1.41814e+07	1.12104e+07	9.5133e+06	1.01013e+07	1.26541e+07	1.14918e+07	1.25836e+07	7.95028e+06	8.70211e+06	8.19053e+06	-	-
Zmpn003368	293.21	195.14	294.219	C18H30O3	[M-H]-	13S-Hydroxy-9Z,11E,15Z-octadecatrienoic acid	Lipids	Free fatty acids	87984-82-5	3	1.88943e+06	3.654e+06	4.4359e+06	516293	483779	506140	7.1412e+06	5.70885e+06	6.70903e+06	782550	854329	832527	1.07181e+06	1.02334e+06	1.12901e+06	2.22709e+06	2.29918e+06	2.09712e+06	C16316	ko00592
MWSslk080	187.13	141.13	188.141	C10H20O3	[M-H]-	10-Hydroxydecanoic acid	Lipids	Free fatty acids	1679-53-4	1	3938.38	80602.1	23486.9	3880.88	3838.62	8334.7	3.63701e+06	2.74664e+06	4.16501e+06	11969.4	9238.95	12488.3	45581.5	43795	46275.6	710082	690844	648068	C02774	-
Wcjp002598	146.06	91.05	145.053	C9H7NO	[M+H]+	8-hydroxyquinoline	Alkaloids	Quinoline alkaloids	148-24-3	1	1.72197e+07	6.32665e+06	4.24076e+06	7.10146e+07	7.25745e+07	7.20472e+07	2.81337e+07	1.90688e+07	2.83629e+07	1.42054e+07	1.5185e+07	1.47075e+07	1.03592e+07	1.04901e+07	1.05196e+07	2.86333e+07	3.05972e+07	2.80028e+07	C19434	-
Lmtp005226	221.189	105.07	220.183	C15H24O	[M+H]+	Santalol	Terpenoids	Sesquiterpenoids	11031-45-1	3	289036	228765	667445	62909	42603.5	53556.7	3.95898e+06	730241	4.1454e+06	30502.8	35461.9	9	31998.5	43631.4	42955.8	479935	515906	473506	-	-
Cmzn005251	433.113	271.062	434.121	C21H22O10	[M-H]-	6-O-Caffeoylarbutin	Phenolic acids	Phenolic acids	136172-60-6	3	695279	665524	606992	372619	292840	364801	299378	375260	419498	42717.5	87405.7	69784.1	305362	309325	281283	353638	373711	388235	-	-
MWS2984	153.052	136.026	152.045	C4H4N6O	[M+H]+	8-Azaguanine	Nucleotides and derivatives	Nucleotides and derivatives	134-58-7	3	99736.8	125310	74694.5	178409	199560	146358	452637	175990	580903	166959	199058	191339	171160	157084	200060	168060	178897	163369	-	-
MW0146126	499.21	455.2	498.207	C20H30N6O9	[M+H]+	Asp-His-Leu-Asp	Amino acids and derivatives	Amino acids and derivatives	-	3	314202	236920	138023	367304	347790	325428	87368.4	347326	234699	112429	163210	236870	368587	153224	420287	196647	211256	215086	-	-
Zmhp002714	301.072	286.048	300.063	C16H12O6	[M+H]+	5,6,7-Tetrahydroxy-8-methoxyflavone	Flavonoids	Flavones	-	3	3.49444e+06	3.29453e+06	2.34761e+06	1.23557e+06	1.20357e+06	1.01372e+06	7.22123e+06	1.6804e+06	5.33729e+06	1.47521e+06	1.16307e+06	1.43695e+06	9	9	6988.27	1.79425e+06	1.95714e+06	1.82169e+06	-	-
Zmhp002814	301.073	286.048	300.063	C16H12O6	[M+H]+	5,7,8-Tetrahydroxy-6-methoxyflavone	Flavonoids	Flavones	-	3	3.49444e+06	3.29453e+06	2.34761e+06	1.23557e+06	1.20357e+06	1.01372e+06	7.22123e+06	1.6804e+06	5.33729e+06	1.47521e+06	1.16307e+06	1.43695e+06	9	9	6988.27	1.79425e+06	1.95714e+06	1.82169e+06	-	-
Hmfn000531	175.025	87.0088	176.032	C6H8O6	[M-H]-	L-Ascorbic acid (Vitamin C)	Others	Vitamin	50-81-7	3	988404	1.09071e+06	1.14586e+06	828222	201561	879819	680166	1.29767e+06	688483	544760	565857	530504	599869	695929	523268	675322	738006	727198	C00072	ko00053,ko00480,ko01100,ko01110,ko01240
mws0192	117.02	73.03	118.027	C4H6O4	[M-H]-	Succinic acid	Organic acids	Organic acids	110-15-6	2	2.89977e+07	3.21367e+07	3.13636e+07	1.25476e+07	1.24238e+07	1.17557e+07	7.26383e+07	5.14969e+07	8.2737e+07	3.32611e+07	3.15688e+07	3.15104e+07	3.19707e+07	3.06634e+07	3.17857e+07	3.53022e+07	3.27425e+07	3.2435e+07	C00042	ko00020,ko00190,ko00250,ko00310,ko00350,ko00360,ko00620,ko00630,ko00640,ko00650,ko00760,ko00920,ko01100,ko01110,ko01200
Lmtp002822	535.145	499.123	534.137	C25H26O13	[M+H]+	Apigenin-6-C-arabinoside-8-C-xyloside	Flavonoids	Flavones	-	3	24633.4	15505	43345	20005	11073.6	25005	997738	638766	950684	233555	191512	255942	18044.2	96627.4	14243.2	310132	286205	286100	-	-
Lmbn001364	131.035	87.0453	132.042	C5H8O4	[M-H]-	4-Hydroxy-2-Oxopentanoic Acid	Organic acids	Organic acids	3318-73-8	3	74152.7	51465.8	48744.8	215871	216431	223939	198180	34753.9	143717	106813	102441	110421	92555.2	99004	88932.4	102800	102248	111127	C03589	ko00360,ko01100
mws1505	283.098	135.044	284.105	C17H16O4	[M-H]-	Phenethyl caffeate	Phenolic acids	Phenolic acids	104594-70-9	3	149692	121480	51326	9641.62	10923.4	14290.2	10034.1	15810.5	11105.7	47030.8	41581.4	42684.2	10605.4	16984.9	14119.2	30711.6	31532.8	33639.1	C10484	-
Cmsp002787	227.09	181.05	226.084	C11H14O5	[M+H]+	3,4'-Dihydroxy-3',5'-dimethoxypropiophenone	Phenolic acids	Phenolic acids	136196-47-9	2	1.5122e+06	1.50276e+06	1.6615e+06	359861	328864	370338	43492.5	349072	94749	248983	227803	277577	207474	213264	251726	467572	437403	479788	-	-
Zmhn001793	341.09	179.03	342.095	C15H18O9	[M-H]-	6-O-Caffeoyl-D-glucose	Phenolic acids	Phenolic acids	-	1	959656	2.47387e+06	3.50479e+06	2.67955e+06	2.41293e+06	2.74018e+06	1.96393e+06	4.08173e+06	2.16756e+06	1.45283e+06	1.44754e+06	1.54659e+06	1.07207e+06	1.20054e+06	1.15049e+06	2.55093e+06	2.66669e+06	2.80367e+06	-	-
MW0062117	195.14	81.07	172.146	C10H20O2	[M+Na]+	trans-p-Menthane-1,8-diol	Terpenoids	Monoterpenoids	565-50-4	3	75091.5	273658	247948	50938.8	45145.1	42315.7	1.69874e+06	1.04993e+06	1.73093e+06	53475.4	133905	170380	123417	211827	126523	249839	269855	247996	-	-
Wbjp002336	319.13	301.12	318.122	C16H18N2O5	[M+H]+	N,N-diethyl-5-hydroxytryptamineoxalate	Alkaloids	Alkaloids	-	2	1.86015e+06	1.61953e+06	1.84492e+06	1.59956e+06	1.5181e+06	1.68377e+06	175201	832003	303195	1.95331e+06	2.15086e+06	1.83049e+06	1.75574e+06	1.75216e+06	1.79312e+06	1.44511e+06	1.46455e+06	1.33978e+06	-	-
Hmtn001288	181.05	135.04	182.058	C9H10O4	[M-H]-	Methyl 2,4-dihydroxyphenylacetate	Phenolic acids	Phenolic acids	67828-42-6	1	1.83717e+06	1.34918e+06	732664	35754.8	45305.9	52740.8	2.33435e+06	439242	2.96036e+06	88088.3	93318.7	65075.6	2.14104e+06	2.27817e+06	2.21172e+06	1.01731e+06	1.10531e+06	1.02119e+06	-	-
mws1155	181.072	101.024	182.079	C6H14O6	[M-H]-	D-Mannitol	Others	Saccharides	69-65-8	3	40244.3	61951.7	69607.2	43826.5	47380.3	40592.4	115663	32339.2	79444.9	47005.2	44818.8	45283	19597.4	15308.8	14969.1	45641.3	42133.9	42029.9	C00392	ko00051,ko01100,ko02010
Lmhp010190	522.36	184.07	521.348	C26H52NO7P	[M+H]+	LysoPC 18:1(2n isomer)	Lipids	LPC	-	1	1.64199e+06	2.0519e+06	3.90991e+06	248819	205098	243365	4.93827e+06	743204	4.75055e+06	2.96312e+06	3.00211e+06	2.81029e+06	247941	255428	269537	1.5846e+06	1.66597e+06	1.51428e+06	-	-
pmn001689	311.223	223.172	312.23	C18H32O4	[M-H]-	9-Hydroxy-12-oxo-15(Z)-octadecenoic acid	Lipids	Free fatty acids	-	3	86666.5	188825	172386	60453.1	35094.3	59775.8	1.05563e+06	314738	1.0691e+06	56578.1	49241.6	59613.9	48153.7	56188.4	53102.9	202436	185279	187919	C21924	ko00592,ko01110
Zmyn005252	285.244	239.238	286.251	C17H34O3	[M-H]-	3-Hydroxy-palmitic acid methyl ester	Lipids	Free fatty acids	51883-36-4	3	10219.5	6575.89	7266.4	6711.89	8612.33	14612.7	14983.6	10013.7	11074.2	26752.1	17243	19929.7	11682.2	8950.88	17895.3	17771.2	18911.7	17210.9	C11849	-
pme0230	268.1	136.06	267.097	C10H13N5O4	[M+H]+	Adenosine	Nucleotides and derivatives	Nucleotides and derivatives	58-61-7	1	1.48341e+07	1.28774e+07	8.3937e+06	1.71027e+07	1.65292e+07	1.53798e+07	1.0094e+07	6.71903e+06	1.0836e+07	9.13047e+06	9.52168e+06	9.69364e+06	3.40188e+06	3.5638e+06	3.55067e+06	8.92736e+06	8.984e+06	8.22689e+06	C00212	ko00230,ko01100,ko01232,ko02010
mws0058	299.06	284.03	300.063	C16H12O6	[M-H]-	Diosmetin (5,7,3'-Trihydroxy-4'-methoxyflavone)	Flavonoids	Flavones	520-34-3	1	1.79933e+06	2.38804e+06	3.50109e+06	3.99497e+06	3.9308e+06	4.18199e+06	5.18254e+06	1.32038e+06	6.54767e+06	6.61498e+06	6.67764e+06	6.35152e+06	38925.5	25118.3	17535	3.41799e+06	3.59891e+06	3.26684e+06	C10038	-
Zmhn001926	299.08	137.02	300.084	C13H16O8	[M-H]-	1-O-Salicyloyl-β-D-glucose	Phenolic acids	Phenolic acids	60517-74-0	1	1.69974e+07	1.36609e+07	1.13336e+07	8.55229e+06	8.7065e+06	8.64816e+06	1.2861e+06	3.96753e+06	1.32243e+06	1.40807e+07	1.4939e+07	1.48518e+07	2.09242e+07	2.05149e+07	2.10762e+07	7.57506e+06	8.32232e+06	7.79799e+06	-	-
MWS20645	239.103	136.076	238.095	C11H14N2O4	[M+H]+	Gly-Tyr	Amino acids and derivatives	Amino acids and derivatives	658-79-7	3	87439.8	79143.4	69552.7	141047	132431	126835	318265	184135	307787	177331	163272	151783	153385	127272	143558	137582	150348	139343	-	-
Lmhp010515	510.36	184.07	509.348	C25H52NO7P	[M+H]+	LysoPC 17:0(2n isomer)	Lipids	LPC	-	2	14410.7	19625	28968.9	18661.8	18989	16833.2	10398.2	4462.2	11290.1	34477.4	28623.3	19869	11085.8	8557.58	9749.39	16780.7	18401.5	18113.2	-	-
Wbtn006810	287.05	135.04	288.063	C15H12O6	[M-H]-	6,7-dihydroxy-1,3-dimethoxyxanthen-9-one	Flavonoids	Other Flavonoids	-	3	31641.9	38710.5	49577.6	41815.9	43834.5	39073.7	95244.1	52368.9	105031	85165.5	88842.9	100664	143125	141735	139618	69001.8	75313.2	69649.3	-	-
Lmxp001668	151.075	91.0542	150.068	C9H10O2	[M+H]+	2-Methoxy-4-ethenylphenol	Phenolic acids	Phenolic acids	7786-61-0	3	910062	915573	1.02426e+06	1.95426e+06	599406	1.06042e+06	232987	661040	330060	763887	800200	776417	596340	234593	661645	896264	819691	830993	C17883	-
Lmrn002746	131.071	85.0654	132.079	C6H12O3	[M-H]-	2-Hydroxy-4-methylpentanoic acid	Organic acids	Organic acids	498-36-2	3	34003.9	31493.3	39599.6	296866	297129	267050	144960	365066	212273	288619	276714	326598	301413	286622	307522	206417	192479	188172	-	-
Lmmp002080	193.133	105.033	192.126	C11H16N2O	[M+H]+	N-(4-Aminobutyl)benzamide	Alkaloids	Alkaloids	5692-23-9	3	704801	726171	775984	993014	952041	1.02239e+06	292613	221901	236012	1.10815e+06	1.03242e+06	906352	574567	634993	620064	706964	697502	645067	-	-
mws0248	243.06	110.02	244.07	C9H12N2O6	[M-H]-	Uridine	Nucleotides and derivatives	Nucleotides and derivatives	58-96-8	3	1.15965e+06	1.05078e+06	749657	1.46517e+06	1.64986e+06	1.43975e+06	2.6049e+06	996425	2.20625e+06	999613	996602	993949	568401	626586	657130	1.19918e+06	1.09054e+06	1.12463e+06	C00299	ko00240,ko01100,ko01232,ko02010
Wcgp003250	163.08	103.05	162.068	C10H10O2	[M+H]+	2-Methyl-3-hydroxyindan-1-one	Others	Others	-	3	1.89769e+07	1.15231e+07	1.76517e+07	3.25464e+06	2669800	2.95082e+06	5.97077e+06	1.50687e+07	9.19204e+06	3.47622e+06	3.03264e+06	2.92776e+06	4.85509e+06	5.51841e+06	5698485	7.35828e+06	6.68766e+06	6.91358e+06	-	-
Hmgp002189	463.13	301.07	462.116	C22H22O11	[M+H]+	Hispidulin-7-O-glucoside(Homoplantaginin)	Flavonoids	Flavones	17680-84-1	1	6.1677e+06	6.77701e+06	5.57356e+06	4.22833e+06	4.08655e+06	4.04041e+06	7.4729e+06	3.8076e+06	7.27707e+06	4.13875e+06	3.96464e+06	4.05032e+06	9716.67	9268.63	6024.5	3.70265e+06	4.08139e+06	3.93164e+06	C17762	-
Lmzn001582	387.166	207.102	388.173	C18H28O9	[M-H]-	5'-Glucosyloxyjasmanic acid	Phenolic acids	Phenolic acids	-	3	200557	208497	243994	340689	376253	363476	303959	333374	184105	2.22625e+06	2.01494e+06	2.14674e+06	727426	748642	784849	677858	686277	626193	-	-
pmp001287	120.08	103.05	119.073	C8H9N	[M+H]+	N-Benzylmethylene isomethylamine	Alkaloids	Alkaloids	-	1	180802	357395	169332	6.904e+06	6.87579e+06	6.43614e+06	2.35082e+06	1.24834e+06	2.21275e+06	1.20389e+06	1.14417e+06	1.22552e+06	1.39263e+06	1.31808e+06	1.29761e+06	2.26437e+06	2.4487e+06	2.24034e+06	-	-
mws0982	126.103	68.0495	125.095	C6H11N3	[M+H]+	1-Methylhistamine	Alkaloids	Alkaloids	501-75-7	3	164649	136843	127917	138549	116906	140295	120289	106263	116208	110822	100368	101044	108347	95404.5	99287	102317	103677	94515.5	C05127	ko00340,ko01100
pmp001251	520.34	184.07	519.332	C26H50NO7P	[M+H]+	LysoPC 18:2(2n isomer)	Lipids	LPC	-	1	9.72626e+06	1.14406e+07	1.88249e+07	9.2397e+06	8.75615e+06	8.7244e+06	1.12203e+08	2.88736e+07	101382614	2.83539e+07	2.79785e+07	2.61908e+07	9.30651e+06	9.06531e+06	9.30538e+06	2.4421e+07	2.61695e+07	2.38069e+07	-	-
mws0567	146.092	87.0441	145.085	C5H11N3O2	[M+H]+	4-Guanidinobutyric acid	Organic acids	Organic acids	463-00-3	3	1.0979e+06	1.25836e+06	1.25296e+06	1.18857e+06	1.16549e+06	997405	746733	621570	485696	1.34022e+06	1.34017e+06	1.05738e+06	961435	817243	881076	804891	886659	863406	C01035	ko00330,ko01100
Lmtn002796	449.108	287.057	450.116	C21H22O11	[M-H]-	Aromadendrin-7-O-glucoside	Flavonoids	Flavanonols	28189-90-4	3	56258.9	128085	145454	288306	224593	259426	1.22625e+06	1.5557e+06	1.47698e+06	614102	535022	778213	870154	827122	611115	750812	826785	806548	-	-
pme0109	212.092	166.086	211.084	C10H13NO4	[M+H]+	Methyldopa	Amino acids and derivatives	Amino acids and derivatives	555-30-6	3	314728	273145	233427	241402	348974	592280	146596	217393	243706	333454	335625	284555	167393	152947	251717	147787	152549	162766	C07194	-
MW0113853	121.06	77.04	120.058	C8H8O	[M+H]+	Acetophenone	Others	Ketone compounds	98-86-2	3	819217	851334	1.44519e+06	1.64599e+06	1.47843e+06	1.23237e+06	6.79594e+06	2.13934e+06	3.35159e+06	1.78978e+06	1.75524e+06	1.64948e+06	1.34139e+06	1.32307e+06	1.36453e+06	1.75693e+06	1.91704e+06	1.76586e+06	C07113	-
Zasp102439	118.06	91.05	117.058	C8H7N	[M+H]+	m-Aminophenylacetylene	Alkaloids	Alkaloids	54060-30-9	2	1.00742e+07	6.40364e+06	5.29472e+06	3.15963e+07	2.99927e+07	3.01838e+07	1.62901e+07	1.19918e+07	1.6365e+07	1.10925e+07	1.06786e+07	1.05572e+07	8.63768e+06	8.85863e+06	9.29103e+06	1.5131e+07	1.63597e+07	1.49391e+07	-	-
Lmfn004065	433.078	300.029	434.085	C20H18O11	[M-H]-	Morin-3-O-arabinoside	Flavonoids	Flavonols	-	3	1.80407e+07	1.40126e+07	1.70563e+07	7.41334e+06	7.53348e+06	7.80417e+06	7.77309e+06	9.49551e+06	9.99743e+06	366040	381983	345546	6.73146e+06	6.13091e+06	5.59106e+06	8.50498e+06	8.92235e+06	9.40389e+06	-	-
Lmqn008288	299.259	299.256	300.266	C18H36O3	[M-H]-	3-Hydroxyoctadecanoic Acid	Lipids	Free fatty acids	45261-96-9	3	1.4686e+06	1.6913e+06	1.45368e+06	1.38153e+06	1.39445e+06	1.44707e+06	1.50127e+06	1.41907e+06	1.76172e+06	1.34622e+06	1.37801e+06	1.33861e+06	1.20411e+06	1.13766e+06	1.21914e+06	1.37344e+06	1.51658e+06	1.42339e+06	-	-
pmn001420	341.09	179.04	342.095	C15H18O9	[M-H]-	1-O-Caffeoyl-β-D-glucose	Phenolic acids	Phenolic acids	14364-08-0	1	920588	2.46933e+06	3.85485e+06	2.72234e+06	2.48216e+06	2.24961e+06	2.06657e+06	3.98728e+06	2.13318e+06	1.53571e+06	1.58505e+06	1.58524e+06	1.12159e+06	1.18567e+06	1.15855e+06	2.56691e+06	2.6344e+06	2.8275e+06	C10433	-
pmb2999	461.109	299.056	462.116	C22H22O11	[M-H]-	Chrysoeriol-5-O-glucoside	Flavonoids	Flavones	-	3	5.99441e+07	3.46298e+07	5.05438e+07	4.91884e+07	4.69259e+07	2.8214e+07	2.49174e+07	2.89191e+07	2.09277e+07	7.82265e+06	8.41349e+06	7.75488e+06	4.02378e+07	3.66182e+07	3.72282e+07	3.09129e+07	2.99531e+07	2.79747e+07	-	-
MW0152242	531.3	367.25	530.281	C21H38N8O8	[M+H]+	Leu-Asn-Arg-Glu	Amino acids and derivatives	Amino acids and derivatives	-	3	95712.3	178532	94911.4	106053	92643.3	86634.4	2.46988e+06	560975	1.37037e+06	25154.4	22697.1	25889	13300.6	20664.1	28916.1	180043	180716	165014	-	-
pmb0069	122.06	105.034	121.053	C7H7NO	[M+H]+	Benzamide	Alkaloids	Alkaloids	55-21-0	3	29587.8	52468.6	25411.7	870545	957964	865651	317111	185060	304908	181430	190806	220722	172922	185088	199368	366841	341752	332898	C09815	-
MWSmce116	252.1	136.06	251.102	C10H13N5O3	[M+H]+	5'-Deoxyadenosine	Nucleotides and derivatives	Nucleotides and derivatives	4754-39-6	3	83880.6	130269	64719	119881	171466	289198	584042	307924	638281	167918	212307	338332	189994	207373	185972	144504	149215	159487	C05198	-
mws5038	341.109	89.0249	342.116	C12H22O11	[M-H]-	Isomaltulose	Others	Saccharides	13718-94-0	1	4.81865e+07	4.22923e+07	5.43629e+07	5.10071e+07	4.5547e+07	5.72028e+07	8.33262e+07	5.18756e+07	8.08506e+07	4.25292e+07	4.39793e+07	4.69581e+07	1.97952e+07	2.72705e+07	2.19137e+07	4.32896e+07	3.91191e+07	4.15968e+07	C01742	-
pmb2855	307.115	145.062	308.122	C11H20N2O8	[M-H]-	L-Glutamine-O-glycoside	Amino acids and derivatives	Amino acids and derivatives	-	3	119867	110443	116987	183400	171049	158828	140353	112466	124123	138924	112209	107421	147520	158179	122592	136061	131566	145305	-	-
pme2246	300.999	185.023	302.006	C14H6O8	[M-H]-	Ellagic acid	Tannins	Tannin	476-66-4	3	72220.4	14255.1	72052.4	40632.6	54757.2	39197.4	927276	620929	826209	119536	110814	157704	572368	560530	590197	318766	344959	351304	C10788	-
Hmlp008487	211.17	81.07	210.162	C13H22O2	[M+H]+	Blumenol C	Terpenoids	Monoterpenoids	36151-02-7	2	772506	680899	571552	402986	404395	407839	447875	520973	439409	628122	676836	701237	640408	663316	642874	439955	480583	441035	-	-
Lssp210056	465.1	303.05	464.096	C21H20O12	[M+H]+	Quercetin3-O-galactoside	Flavonoids	Flavonols	-	1	1.58844e+06	1.93043e+06	2.73071e+06	4.37909e+06	3.87294e+06	4.2761e+06	4.99674e+06	7.12201e+06	5.90236e+06	9	821845	756211	4.1811e+06	4.46123e+06	4.72614e+06	2.6936e+06	2.97115e+06	2.76966e+06	-	-
Lmgn002555	173.082	59.0139	174.089	C8H14O4	[M-H]-	2-Propylglutaric acid	Organic acids	Organic acids	32806-62-5	3	142655	144712	149368	1.33624e+06	1.31516e+06	1.3222e+06	647117	1.33886e+06	863868	1.34357e+06	1.27027e+06	1.27751e+06	1.26943e+06	1.20379e+06	1.2568e+06	874087	789628	826203	C16658	-
pme1292	167.035	123.045	168.042	C8H8O4	[M-H]-	Homogentisic acid	Phenolic acids	Phenolic acids	451-13-8	3	546614	580428	439526	1.01956e+06	997007	1.24258e+06	982295	1.33787e+06	1.02133e+06	1.07205e+06	1.06542e+06	1.00028e+06	146624	590687	576926	841562	797380	760019	C00544	ko00130,ko00350,ko01100,ko01240
MWSmce182	148.036	102.031	147.032	C8H5NO2	[M+H]+	Isatin	Alkaloids	Plumerane	91-56-5	3	82741.4	79980.8	64012.5	9	106213	32612.8	75015.5	98199.6	130477	9	26846.1	25005	127809	34689.3	144728	116118	104935	109445	C11129	-
pme0075	188.056	128.035	189.064	C7H11NO5	[M-H]-	N-Acetyl-L-glutamic acid	Amino acids and derivatives	Amino acids and derivatives	1188-37-0	3	907374	980990	1.05624e+06	180420	401259	278400	2.71066e+06	2.74347e+06	2.81397e+06	1.14357e+06	615032	1.05806e+06	589212	783476	972395	1.04587e+06	1.15752e+06	1.1172e+06	C00624	ko00220,ko01100,ko01110,ko01210,ko01230
Lmmn002260	551.21	389.17	552.221	C27H36O12	[M-H]-	5'-Methoxyisolariciresinol-9'-O-glucoside	Lignans and Coumarins	Lignans	-	3	1.20348e+06	1.17924e+06	944951	1.23152e+06	1.19525e+06	1.20958e+06	36743	230161	45600.9	1.07357e+06	1.19918e+06	1.08485e+06	1.56556e+06	1.59364e+06	1.66787e+06	660265	726005	718303	-	-
Hmln001836	651.16	489.12	652.164	C29H32O17	[M-H]-	Kaempferol-3-O-(6''-Acetyl)glucosyl-(1→3)-Galactoside	Flavonoids	Flavonols	-	3	1.84226e+06	2.95728e+06	2.13907e+06	8.54516e+06	6.94838e+06	8.14264e+06	4.88145e+07	3.78635e+07	5.2894e+07	3.02256e+06	2.72974e+06	3.18592e+06	54517.4	50508	42138.8	1.06628e+07	1.02388e+07	1.1336e+07	-	-
mws0009	179.07	91.0555	178.063	C10H10O3	[M+H]+	Coniferaldehyde	Others	Aldehyde compounds	20649-42-7	3	503937	489568	921306	65208.7	75172.5	55695.1	1.59705e+06	879057	2.40327e+06	48175.7	31537.9	50674.9	124280	112437	137735	463056	486397	438419	C02666	ko00940,ko01100,ko01110
pmb3101	175.06	115.04	176.069	C7H12O5	[M-H]-	2-Isopropylmalic Acid	Organic acids	Organic acids	49601-06-1	1	1.65205e+06	1.51196e+06	1.38328e+06	589091	555681	536093	1.17299e+06	1.07612e+06	1.49157e+06	1.96974e+06	2.0699e+06	1.99935e+06	1.10206e+06	1.07329e+06	1.02728e+06	1.18299e+06	1.15501e+06	1.06972e+06	C02504	ko00290,ko00620,ko01100,ko01110,ko01210,ko01230
Zmtn001464	204.03	160.04	205.037	C10H7NO4	[M-H]-	4,8-Dihydroxyquinoline-2-carboxylic acid	Organic acids	Organic acids	59-00-7	1	188813	189311	295846	190502	199583	192268	1.08408e+06	4.53965e+06	1.75286e+06	1.66294e+06	1.63959e+06	1.66603e+06	2532354	2.43586e+06	2.57684e+06	1.06373e+06	1.17394e+06	1.08954e+06	C02470	ko00380
Lmcn009122	253.217	235.209	254.225	C16H30O2	[M-H]-	(7Z)-Hexadecenoic acid	Lipids	Free fatty acids	2416-19-5	1	16942.6	37217.5	37371.1	19019.3	14834.7	18804.1	71732.4	32713.4	74242.2	21024.2	11030.4	18326.7	25028.3	25471.5	22526.8	29130.1	29475.2	26751	-	-
MWS2430	241.22	241.21	242.225	C15H30O2	[M-H]-	13-methylmyristic acid	Lipids	Free fatty acids	2485-71-4	1	258213	368483	431564	302695	276817	279626	543845	295132	598244	318942	294261	260518	364998	312488	350630	325827	323550	354925	-	-
pme0137	187.072	125.072	188.08	C7H12N2O4	[M-H]-	N-Acetyl-L-Glutamine	Amino acids and derivatives	Amino acids and derivatives	2490-97-3	3	374265	800364	427998	282588	270045	298891	231331	241825	189082	410575	330421	395819	61819.1	320913	246002	272824	302881	286625	-	-
mws0943	151.051	71.0128	152.059	C7H8N2O2	[M-H]-	1,4-Dihydro-1-Methyl-4-oxo-3-pyridinecarboxamide	Alkaloids	Pyridine alkaloids	769-49-3	3	1.77313e+06	1.6711e+06	1.73344e+06	1.07524e+06	1.05177e+06	1.00554e+06	120118	228104	129699	641174	604991	668577	375496	344040	322384	758838	697200	691054	C05843	ko00760,ko01100
pme3017	104.07	58.07	103.063	C4H9NO2	[M+H]+	2-Aminoisobutyric acid	Organic acids	Organic acids	62-57-7	3	1.04873e+07	9.00484e+06	9.21308e+06	9.90514e+06	1.0614e+07	1.11437e+07	2.06248e+07	9.62156e+06	1.66713e+07	9.17639e+06	8.02293e+06	8.43173e+06	7.34697e+06	7.20383e+06	6.87794e+06	9.00467e+06	9.08764e+06	8.25243e+06	C03665	-
pmp000579	463.12	301.07	462.116	C22H22O11	[M+H]+	Diosmetin-7-O-galactoside	Flavonoids	Flavones	-	1	6.76093e+06	6.34357e+06	6.14784e+06	3.74633e+06	3.84447e+06	4.18681e+06	7.75955e+06	3.7051e+06	7.16143e+06	3.86458e+06	3.53199e+06	3.95303e+06	8818.38	9	5699.52	3.61305e+06	3.96692e+06	3.64221e+06	-	-
MW0152311	561.25	399.2	560.244	C22H36N6O11	[M+H]+	Leu-Glu-Asn-Gly-Glu	Amino acids and derivatives	Amino acids and derivatives	-	3	1.21268e+06	916937	1.44032e+06	9	9	9	8.54178e+06	4.58884e+06	1.19741e+07	1.54026e+06	1.76439e+06	1.67965e+06	544023	767065	592033	1.60082e+06	1.73323e+06	1.57219e+06	-	-
MWS1983	343.125	89.0254	344.132	C12H24O11	[M-H]-	Maltitol	Others	Saccharides	585-88-6	3	1.33159e+06	1.27766e+06	1.32264e+06	1.57795e+06	1.12752e+06	1.36926e+06	1.62703e+06	932711	2.20859e+06	1.17672e+06	1.1361e+06	1.42272e+06	853570	651330	894617	1.18809e+06	1.07878e+06	1.09511e+06	-	-
Zapp012051	311.16	135.04	310.157	C20H22O3	[M+H]+	2-prenyl-3,4'-dihydroxy-5-methoxystilbene	Others	Stilbene	-	1	44087.5	60497.8	43324.1	124892	106076	97757.1	22485.3	502661	42604.1	90041.5	85191	80482.7	212416	236875	205041	120562	132461	121577	-	-
Wbmp003302	165.09	91.05	164.084	C10H12O2	[M+H]+	Frambinone	Others	Ketone compounds	-	3	7.75626e+06	8.39932e+06	6.42755e+06	1.46694e+06	1.33624e+06	1.32789e+06	1.38783e+07	3.58637e+06	1.30469e+07	993767	941046	862309	8.37295e+06	7.99238e+06	8.91375e+06	5.2329e+06	4.73325e+06	4.85204e+06	-	-
MWSslk097	195.06	163.04	194.058	C10H10O4	[M+H]+	Dimethyl phthalate	Phenolic acids	Phenolic acids	131-11-3	3	2.56105e+07	2.39442e+07	2.65096e+07	2.58934e+07	3.21452e+07	2.64873e+07	2.6617e+07	2.3722e+07	2.53896e+07	1.82844e+07	1.93099e+07	1.75543e+07	2.01323e+07	1.82943e+07	1.66951e+07	2.03657e+07	1.87978e+07	2.08097e+07	C11233	-
pmb3068	337.09	163.04	338.1	C16H18O8	[M-H]-	1-O-p-Coumaroylquinic acid	Phenolic acids	Phenolic acids	-	3	1.88998e+06	2.1184e+06	1.39521e+06	9	12184.9	10030.2	9	5682.17	9	21268.6	10692.8	5313.77	888721	929545	905052	493233	494939	450126	-	-
MWS1860	72.0808	55.0541	71.0735	C4H9N	[M+H]+	Pyrrolidin	Alkaloids	Pyrrole alkaloids	123-75-1	3	190409	157720	176433	2.68334e+06	2.20724e+06	2.34679e+06	954763	495549	863853	554612	558306	538285	496855	503267	534594	776438	840930	860115	-	-
Qagp003587	219.15	131.05	218.142	C13H18N2O	[M+H]+	N-Cinnamoylputrescine	Alkaloids	Phenolamine	-	3	2.60561e+07	2.70225e+07	2.24954e+07	3671745	5272530	3552100	2.13298e+07	3.45518e+07	2.42602e+07	2.60959e+06	2.20576e+06	2.33139e+06	8.58905e+06	8.75087e+06	9.20177e+06	1.18976e+07	1.31086e+07	1.30162e+07	-	-
MWSmce388	203.034	147.049	202.027	C11H6O4	[M+H]+	Xanthotoxol; 8-Hydroxypsoralen	Lignans and Coumarins	Coumarins	2009-24-7	3	88093.2	124438	129990	369917	364008	358231	126462	9	85217.8	64979.9	50858	9	837325	758664	793171	361395	368110	332521	C00841	ko00999,ko01110
pme1210	150.058	61.0106	149.051	C5H11NO2S	[M+H]+	L-Methionine	Amino acids and derivatives	Amino acids and derivatives	63-68-3	3	419580	368842	332502	473943	491758	489113	1.68282e+06	868707	1.30779e+06	467290	456749	486115	230138	180978	244348	440247	432224	477290	C00073	ko00270,ko00470,ko00966,ko00970,ko00999,ko01100,ko01110,ko01210,ko01230,ko01240
Lmwp102904	219.15	174.09	218.142	C13H18N2O	[M+H]+	N,N-Dimethyl-5-methoxytryptamine	Alkaloids	Plumerane	1019-45-0	3	4.76097e+06	5.02398e+06	4.63741e+06	1.15839e+07	1.28369e+07	1.24234e+07	1.86404e+06	9.51739e+06	1.94399e+06	2.43289e+07	2.41608e+07	2.59071e+07	1.04301e+07	1.07799e+07	1.1107e+07	1.02368e+07	1.1325e+07	1.04808e+07	C08309	-
MW0144528	324.11	280.12	323.097	C11H21N3O4S2	[M+H]+	Ala-Cys-Met	Amino acids and derivatives	Amino acids and derivatives	-	3	8239.02	15366.8	5005	3.84038e+06	3.23329e+06	3.65637e+06	65881.7	9252.53	21016.1	289398	240078	296001	275918	247833	286295	810613	738417	812687	-	-
mws0250	182.08	136.08	181.074	C9H11NO3	[M+H]+	L-Tyrosine	Amino acids and derivatives	Amino acids and derivatives	60-18-4	1	7.26783e+06	4.68624e+06	5.84436e+06	1.4774e+07	1.46892e+07	1.61489e+07	2.55099e+07	1.71694e+07	2.08589e+07	1.9798e+07	1.63653e+07	1.90508e+07	2.07129e+07	1.78433e+07	2.18168e+07	1.3716e+07	1.51503e+07	1.49974e+07	C00082	ko00130,ko00261,ko00350,ko00360,ko00400,ko00460,ko00730,ko00940,ko00950,ko00965,ko00966,ko00970,ko00999,ko01100,ko01110,ko01210,ko01230,ko01240
Lmhn002140	325.06	193.05	326.064	C14H14O9	[M-H]-	Feruloyltartaric acid (Fertaric acid)	Phenolic acids	Phenolic acids	-	1	17950.9	238123	728959	39978.3	35439.4	34352.7	3.91769e+07	4.45835e+07	4.52762e+07	2.70385e+07	2.4436e+07	2.88671e+07	5.11765e+06	4.83401e+06	4.95439e+06	1.86822e+07	1.78763e+07	1.9896e+07	-	-
HJN090	433.115	271.06	434.121	C21H22O10	[M-H]-	Butin-7-O-glucoside	Flavonoids	Flavanones	-	3	601205	546205	658645	459662	527232	451837	2.12513e+06	2.02826e+06	2.1275e+06	403893	470614	504328	1.46397e+06	1.35816e+06	1.3881e+06	895094	834197	805696	-	-
HJN003	385.11	223.06	386.121	C17H22O10	[M-H]-	1-O-Sinapoyl-β-D-glucose	Phenolic acids	Phenolic acids	-	2	1.00538e+06	1.06161e+06	860267	4.20867e+06	4.19789e+06	4.45878e+06	2.65077e+06	1.34336e+06	1.89459e+06	3.89643e+06	3.82932e+06	4.00293e+06	858509	765420	859629	2.13533e+06	2.18695e+06	2.36496e+06	C01175	ko00940,ko01110
Lmhp001461	229.15	70.07	228.147	C11H20N2O3	[M+H]+	L-Prolyl-L-Leucine	Amino acids and derivatives	Amino acids and derivatives	52899-07-7	2	218347	236475	300990	989256	844695	903234	1.62638e+06	731572	1.73276e+06	517105	505204	491458	847444	748573	749954	574002	639397	613258	-	-
Lmbn000198	133.01	71.01	134.022	C4H6O5	[M-H]-	3-Dehydro-L-Threonic Acid	Others	Saccharides	-	1	6.83947e+06	6.91824e+06	6.36101e+06	6.14634e+07	5.8283e+07	5.61587e+07	2.54174e+07	2.87202e+07	2.47763e+07	6.13606e+07	5.94822e+07	6.09501e+07	1.86501e+07	1.86617e+07	1.87056e+07	3.36513e+07	31340433	3.02849e+07	C03064	ko00053,ko01100
Zblp002839	167.07	123.05	166.063	C9H10O3	[M+H]+	3-(3-Hydroxyphenyl)-propionic acid	Phenolic acids	Phenolic acids	621-54-5	2	1.53489e+06	1.27771e+06	1.45589e+06	667066	610407	510427	287469	361297	250898	380844	388916	407651	442342	475722	482980	599261	666233	648101	C11457	ko00360,ko01100
mws2125	166.975	78.9591	167.982	C3H5O6P	[M-H]-	Phosphoenolpyruvate	Organic acids	Organic acids	138-08-9	3	356609	386467	490462	498350	508395	465053	475279	191506	831049	205062	170306	195346	175907	128974	105264	382725	352951	392104	C00074	ko00010,ko00020,ko00400,ko00440,ko00620,ko00710,ko00996,ko00999,ko01100,ko01110,ko01200,ko01230,ko01240
MWSmce221	193.046	91.0528	192.042	C10H8O4	[M+H]+	5,7-Dihydroxy-4-methylcoumarin	Lignans and Coumarins	Coumarins	2107-76-8	3	559530	478737	433779	736290	780895	703621	1.81847e+06	742533	1.05506e+06	376349	313097	383265	402862	114165	378196	532004	588559	541798	-	-
pmb2871	315.07	153.02	316.079	C13H16O9	[M-H]-	1-O-Gentisoyl-β-D-glucoside	Phenolic acids	Phenolic acids	23445-11-6	2	1.28107e+06	1.34532e+06	1.30084e+06	1.61526e+06	1.63245e+06	1.53953e+06	320053	1.29158e+06	413436	2.54611e+06	2.40081e+06	2.43341e+06	2.22267e+06	2.30122e+06	2.31142e+06	1.53588e+06	1.70627e+06	1.6677e+06	-	-
pmd0132	496.34	184.07	495.332	C24H50NO7P	[M+H]+	LysoPC 16:0(2n isomer)	Lipids	LPC	-	1	1.32796e+07	1.42545e+07	1.98963e+07	2.08008e+07	1.96304e+07	1.94693e+07	1.96618e+07	1.1485e+07	2.03921e+07	1.87518e+07	1.87468e+07	1.86151e+07	1.37883e+07	1.3159e+07	1.29926e+07	1.44765e+07	1.59148e+07	1.45219e+07	-	-
pme3337	384.115	252.073	383.108	C14H17N5O8	[M+H]+	Succinyladenosine	Nucleotides and derivatives	Nucleotides and derivatives	4542-23-8	3	1.17275e+06	1.13061e+06	1.33743e+06	2.79634e+06	2.25354e+06	2.26446e+06	6.31058e+06	2.66489e+06	6.00909e+06	3.35859e+06	3.30861e+06	3.20303e+06	2.19928e+06	2.14025e+06	2.20222e+06	2.216e+06	2.47107e+06	2.37108e+06	-	-
mws0046	579.172	271.062	580.179	C27H32O14	[M-H]-	Naringenin-7-O-Neohesperidoside(Naringin)	Flavonoids	Flavanones	10236-47-2	3	31954.1	65772.5	67211.1	89627.3	75087.9	84022.6	18985.2	9821.44	12001.7	88148.5	109702	70220.7	14126.2	9072.39	22428.4	98327.5	109513	106110	C09789	ko00941
MWS00327g	106.05	60.0445	105.043	C3H7NO3	[M+H]+	L-Isoserine	Amino acids and derivatives	Amino acids and derivatives	632-13-3	3	340570	337654	335538	630217	633644	621868	1.53615e+06	1.17193e+06	1.25463e+06	744313	656541	710495	657357	620978	651492	587893	646569	589866	-	-
MWSmce165	165.08	59.02	166.084	C6H14O5	[M-H]-	L-Fucitol	Others	Saccharides	13074-06-1	3	933250	1.03513e+06	970818	1.45017e+06	1.44792e+06	1.57699e+06	784352	633099	867896	864326	946346	943931	539677	529921	532582	898916	914931	994753	-	-
pmf0293	269.285	209.226	270.292	C18H38O	[M-H]-	1-Octadecanol	Lipids	Free fatty acids	112-92-5	3	292931	290945	308174	291341	277720	285148	293935	281658	281793	260346	254476	268604	266007	261218	243787	292703	291943	265409	-	-
MWS4354	282.12	150.079	281.112	C11H15N5O4	[M+H]+	N6-methyladenosine	Nucleotides and derivatives	Nucleotides and derivatives	1867-73-8	3	340913	302482	276289	177114	215300	210684	838272	193919	792283	101401	149203	129767	118586	127120	129346	239148	216052	219988	-	-
MWS4525	166.072	124.05	165.065	C6H7N5O	[M+H]+	6-O-methylguanine	Nucleotides and derivatives	Nucleotides and derivatives	20535-83-5	3	47804.2	45831.6	43872.8	144079	125044	129444	222879	171803	216996	162121	189223	189009	197909	162463	187942	119745	132026	120685	-	-
Cmrn003275	347.17	101.02	348.178	C16H28O8	[M-H]-	Kankanoside E	Terpenoids	Monoterpenoids	-	3	113064	196991	131470	78926.8	38557.7	81038	167098	359941	341972	114142	120302	133556	118641	110919	237712	179476	174164	193626	-	-
Wagn011658	653.38	397.14	654.383	C31H58O14	[M-H]-	1-Palmitoyl-Sn-Glycerol 3-O-Diglucoside	Lipids	Glycerol ester	-	1	700922	294919	194265	213539	179480	183722	533346	369851	593510	412516	385979	287120	291093	230872	364210	356701	321416	350879	-	-
Zmgn001039	266.09	134.048	267.078	C9H17NO6S	[M-H]-	S-Ribosyl-L-homocysteine	Amino acids and derivatives	Amino acids and derivatives	-	3	559454	583778	327101	1.42743e+06	1.22038e+06	1.22192e+06	653122	437603	570538	573623	524435	571510	176677	159087	175264	528038	589697	558480	C03539	ko00270,ko01100,ko01230
pme2746	784.15	437.087	785.157	C27H33N9O15P2	[M-H]-	Riboflavin 5'-Adenosine Diphosphate	Nucleotides and derivatives	Nucleotides and derivatives	146-14-5	3	491571	472521	176404	1.71781e+06	1.46785e+06	1.48473e+06	1.60031e+06	935302	1.53741e+06	1.16141e+06	601325	533972	1.33969e+06	1.13772e+06	775769	954663	1.06596e+06	1.00486e+06	C00016	ko00740,ko01100,ko01110,ko01240
pme2617	166.053	102.055	165.046	C5H11NO3S	[M+H]+	L-Methionine Sulfoxide	Amino acids and derivatives	Amino acids and derivatives	3226-65-1	3	569296	549455	628511	638354	693715	689511	695977	822155	755854	865509	814685	825794	811557	786708	726706	681170	680859	748369	C02989	ko00270,ko01100
mws4052	102.055	56.0496	101.048	C4H7NO2	[M+H]+	1-Aminocyclopropane-1-carboxylic acid	Organic acids	Organic acids	22059-21-8	3	129379	122384	93171.2	301462	288748	258512	300510	320889	297913	172033	173415	174496	262052	272600	227673	213760	207774	191845	C01234	ko00270,ko01100,ko01110
pmb2928	331.067	313.057	332.074	C13H16O10	[M-H]-	Gallic acid-4-O-glucoside	Phenolic acids	Phenolic acids	84274-52-2	3	619804	857286	1.62508e+06	157100	135765	137941	356468	1.24627e+06	426127	201673	205186	221805	1.54465e+06	1.66595e+06	1.68204e+06	648287	698377	627314	-	-
Lmtp002942	535.145	499.123	534.137	C25H26O13	[M+H]+	Apigenin-6,8-di-C-arabinoside	Flavonoids	Flavones	-	3	41680	11163.7	23340	10985.5	9	11670	922523	495779	897845	171235	235534	238595	17240.8	13340	9	257668	276335	247857	-	-
MW0049085	237.19	135.12	236.178	C15H24O2	[M+H]+	Curcumol	Terpenoids	Sesquiterpenoids	4871-97-0	3	529393	562907	705441	572244	606080	566591	771242	958798	940137	506032	506038	474849	533345	512138	515645	504612	539476	482982	-	-
mws0913	447.09	285.04	448.101	C21H20O11	[M-H]-	Kaempferol-3-O-galactoside (Trifolin)	Flavonoids	Flavonols	23627-87-4	3	1.47016e+07	1.9601e+07	1.95169e+07	1.51574e+07	1.48144e+07	1.57033e+07	3.92424e+06	1.9292e+06	3.72364e+06	5.69674e+06	5.64315e+06	6.21706e+06	9	9	9	6.31465e+06	6.66438e+06	7.06403e+06	C12626	ko00944,ko01110
MWSmce342	311.04	135.05	312.048	C13H12O9	[M-H]-	2-Caffeoyl-L-tartaric acid (Caftaric acid)	Phenolic acids	Phenolic acids	67879-58-7	1	321242	7.73685e+06	2.40642e+07	211157	188938	161575	8.1845e+07	7.25323e+07	8.70983e+07	2.86648e+07	2.94784e+07	2.84638e+07	1.69708e+07	1.73614e+07	1.99646e+07	2.94755e+07	3.26648e+07	3.23992e+07	-	-
MWSHC2041	579.17	271.06	578.164	C27H30O14	[M+H]+	sophorabioside	Flavonoids	Isoflavones	2945-88-2	1	1.097e+07	3.12645e+07	29621160	7.45188e+06	6.4596e+06	7.20071e+06	216012	91316.2	184025	5.43557e+06	6.02321e+06	5.25312e+06	6143.07	14453.4	6713.04	8.73119e+06	8.17345e+06	7.81079e+06	-	-
mws1417	160.04	116.051	161.048	C9H7NO2	[M-H]-	Indole-3-carboxylic acid	Alkaloids	Plumerane	771-50-6	3	26897.4	30575.6	31431.2	75016.4	78706.1	70937.7	32645.4	46748.5	36016.2	165517	160157	175581	72323.2	81743.4	72807.1	82356.3	74028.2	75926.2	C19837	-
mws0359	241.22	241.22	242.225	C15H30O2	[M-H]-	Pentadecanoic Acid	Lipids	Free fatty acids	1002-84-2	3	298904	416636	493997	382463	335671	338721	672070	368482	657890	315490	335828	327952	395273	373220	405304	368327	412102	387494	C16537	-
pmn001690	327.14	165.09	328.152	C16H24O7	[M-H]-	3-Hydroxy-4-isopropylbenzylalcohol-3-O-glucoside	Phenolic acids	Phenolic acids	-	3	9.02919e+06	1.30871e+07	8.82049e+06	1.20136e+07	1.15987e+07	1.29545e+07	1.67925e+07	1.02919e+07	1.28331e+07	5.50232e+06	5.84865e+06	6.08519e+06	1.75347e+06	1.79959e+06	1.73227e+06	7.50083e+06	7.51827e+06	8.26795e+06	-	-
pmb0382	339.09	177.05	338.079	C19H14O6	[M+H]+	O-Feruloyl 4-hydroxycoumarin	Lignans and Coumarins	Coumarins	-	3	187136	606698	180720	174384	649865	679518	1.50139e+06	804883	1.54918e+06	649565	581067	9	9	9	161232	381028	358072	400960	-	-
mws0103	146.06	91.0542	145.053	C9H7NO	[M+H]+	Indole-3-carboxaldehyde	Alkaloids	Plumerane	487-89-8	3	75705.2	58771.4	65610.8	530118	471197	523435	183555	68466.7	141408	154047	173659	168943	93054.7	104785	130190	179296	179259	162287	C08493	-
pmf0174	157.16	157.16	158.167	C10H22O	[M-H]-	1-Decanol	Others	Alcohol compounds	112-30-1	3	2.77614e+06	2.94546e+06	2.61233e+06	3.06242e+06	3.02459e+06	2.75066e+06	2.77567e+06	3.05269e+06	3.17931e+06	3.12938e+06	3.09111e+06	3.06125e+06	2.58552e+06	2.76035e+06	2.73317e+06	3.01988e+06	2.90056e+06	2.6983e+06	C01633	-
mws1333	341.109	113.022	342.116	C12H22O11	[M-H]-	Melibiose	Others	Saccharides	585-99-9	3	1.29933e+07	1.6434e+07	1.67054e+07	1.78458e+07	1.51563e+07	1.35981e+07	2.3357e+07	1.99704e+07	2.92483e+07	1.25888e+07	1.25031e+07	1.51153e+07	9.10768e+06	6.33079e+06	8.28157e+06	1.29433e+07	1.16463e+07	1.27799e+07	C05402	ko00052,ko01100,ko02010
pme3207	141.019	59.0139	142.027	C6H6O4	[M-H]-	Muconic acid	Organic acids	Organic acids	1119-72-8	3	135698	286012	209880	1.20607e+07	1.26429e+07	1.24064e+07	2.19094e+06	618920	1.74179e+06	6.49946e+06	6.01727e+06	6.12117e+06	3.94446e+06	3.32893e+06	3.75703e+06	6.12161e+06	6.0203e+06	5.4999e+06	C02480	ko01100
Lmmp004504	287.056	153.019	286.048	C15H10O6	[M+H]+	2'-Hydroxygenistein	Flavonoids	Isoflavones	1156-78-1	3	327966	422289	573330	633776	631852	632119	1.19547e+06	187874	896792	502123	522478	534873	11879.5	6822.27	18241.8	358987	379008	338308	C12134	ko00943
Wasn000977	311.1	89.24	312.106	C11H20O10	[M-H]-	4-O-galactopyranosylxylose	Others	Saccharides	14087-31-1	3	9.95415e+06	1.18057e+07	1.24426e+07	3.87594e+06	3.36476e+06	3.2806e+06	473588	1.21831e+06	556308	4.92583e+06	4.52574e+06	4.23847e+06	1.46751e+07	1.63002e+07	1.44215e+07	6.99793e+06	6.63983e+06	7.43705e+06	-	-
MW0153498	393.19	349.13	392.184	C14H28N6O5S1	[M+H]+	Met-Arg-Ser	Amino acids and derivatives	Amino acids and derivatives	-	3	2.01753e+06	3.48721e+06	1.92712e+06	1.1463e+06	921350	1.06418e+06	1.24696e+07	7.55427e+06	1.31363e+07	421669	395629	418606	3.18318e+06	2.77047e+06	2.97758e+06	2.87858e+06	3.15651e+06	2.85251e+06	-	-
NK10253223	168.065	94.0645	167.058	C8H9NO3	[M+H]+	2-Amino-3-methoxybenzoic acid	Phenolic acids	Phenolic acids	3177-80-8	3	768043	632714	715665	650947	633727	723948	670661	348005	543295	996254	1.02715e+06	902775	412314	327838	428300	506567	566190	526681	C05831	ko00380
Wafn001957	371.06	209.03	372.069	C15H16O11	[M-H]-	2-O-Caffeoylglucaric Acid	Phenolic acids	Phenolic acids	-	1	6.74632e+07	6.85847e+07	7.83492e+07	1.16248e+07	1.13279e+07	1.14546e+07	8.29832e+07	4.69436e+07	6.60057e+07	5.29637e+06	5.72398e+06	5.60548e+06	1.38016e+07	1.39735e+07	1.40792e+07	3.11747e+07	3.42044e+07	3.46713e+07	C03062	-
pmp001198	132.1	57.03	131.095	C6H13NO2	[M+H]+	6-Deoxyfagomine	Alkaloids	Piperidine alkaloids	197449-09-5	1	2.02017e+06	1.60863e+06	1.10466e+06	1.44069e+07	1.19348e+07	1.39881e+07	2.94825e+06	2.09223e+06	2.63819e+06	3.09548e+06	3.63681e+06	3.70582e+06	3.42774e+06	2.95061e+06	3.66336e+06	5.27746e+06	4.71601e+06	4.92955e+06	-	-
mws0884	328.045	134.047	329.053	C10H12N5O6P	[M-H]-	Cyclic 3',5'-Adenylic acid	Nucleotides and derivatives	Nucleotides and derivatives	60-92-4	3	148765	146210	188833	1.0929e+06	1.11184e+06	1.06949e+06	3.32595e+06	1.22174e+06	5.02545e+06	1.46642e+06	1.36468e+06	1.41216e+06	436848	443151	500382	1.11683e+06	1.02676e+06	1.14698e+06	C00575	ko00230,ko01100
mws1015	339.07	177.02	340.079	C15H16O9	[M-H]-	Esculin (6,7-Dihydroxycoumarin-6-O-glucoside)	Lignans and Coumarins	Coumarins	531-75-9	1	8.53632e+07	5.71949e+07	4.33404e+07	5.75193e+07	5.51906e+07	5.58888e+07	987627	5.95348e+06	1.40316e+06	4.09731e+07	3.83637e+07	4.19222e+07	2.91528e+07	2.90459e+07	2.80148e+07	1.72491e+07	1.83543e+07	1.63809e+07	C09264	-
mws0906	341.12	179.07	342.132	C16H22O8	[M-H]-	Coniferin	Phenolic acids	Phenolic acids	531-29-3	3	1.00469e+06	3.12393e+06	4.22811e+06	2.81106e+06	2.93076e+06	2.71541e+06	2.28496e+06	4.86724e+06	2.59904e+06	1.87497e+06	1.66117e+06	1.68578e+06	1.25601e+06	1.26866e+06	1.4081e+06	3.04644e+06	2.86e+06	3.20652e+06	C00761	ko00940,ko01110
Zmsp002451	178.12	134.1	178.124	C11H15NO	[M+H]+	5-Acetyl-2,3-dihydro-6,7-dimethyl-1H-pyrrolizine	Alkaloids	Pyrrole alkaloids	-	1	9.9611e+06	7.91968e+06	5.56941e+06	4.07492e+06	3.79169e+06	3.50128e+06	2.97883e+06	2.48829e+06	1.59789e+06	1.45139e+07	1.38548e+07	1.50506e+07	1.37484e+07	1.31659e+07	1.47042e+07	8.3833e+06	8.76258e+06	7.81846e+06	-	-
Ladp002110	206.04	160.04	205.037	C10H7NO4	[M+H]+	4-hydroxy-2-oxo-1,2-dihydroquinoline-3-carboxylic acid	Alkaloids	Quinoline alkaloids	73776-24-6	1	4.52568e+06	3.25308e+06	4.01047e+06	1.89784e+06	1.60819e+06	1.65797e+06	846360	3.27085e+06	1.53983e+06	4.51039e+06	3.86487e+06	4.7156e+06	6.82862e+06	4.99416e+06	4.98127e+06	2.7443e+06	3.0574e+06	3.00559e+06	-	-
MW0116074	115.04	69.03	114.032	C5H6O3	[M+H]+	5-(Hydroxymethyl)-2(5H)-furanone	Others	Ketone compounds	10374-60-4	3	4.00636e+07	4.37926e+07	4.24455e+07	2.60234e+07	2.63979e+07	2.67298e+07	3.80506e+07	3.58511e+07	3.11985e+07	2.35427e+07	2.44357e+07	2.30828e+07	4.02039e+07	3.54729e+07	3.72167e+07	2.8567e+07	3.19047e+07	3.11717e+07	-	-
pmb2826	147.03	87.01	148.037	C5H8O5	[M-H]-	L-Citramalic acid	Organic acids	Organic acids	6236-09-5	1	4.88961e+06	3.80495e+06	3.46801e+06	1.63608e+07	1.45539e+07	1.53323e+07	8.01269e+06	7.5295e+06	8907990	1.22323e+07	1.15109e+07	1.23568e+07	1.54033e+07	1.19988e+07	1.49445e+07	9.46244e+06	1.0127e+07	1.06178e+07	C02614	ko00660,ko01100
pmb0608	549.12	301.07	548.117	C25H24O14	[M+H]+	Chrysoeriol-7-O-(6''-malonyl)glucoside	Flavonoids	Flavones	-	1	2.06497e+06	1.96711e+06	1.53809e+06	297777	261442	349677	6.96529e+06	1.98429e+06	5.41668e+06	1.09224e+06	1.23484e+06	1.20771e+06	9	9	9	1.32228e+06	1.37952e+06	1.48098e+06	-	-
pmp000541	342.17	297.11	341.163	C20H23NO4	[M+H]+	Corydine	Alkaloids	Aporphine alkaloids	476-69-7	2	1.08812e+06	2.75858e+06	4.77701e+06	2.00871e+06	2.29163e+06	2.01723e+06	2.95364e+06	4.1817e+06	681232	1.38843e+06	898628	895911	320629	480323	342374	1.23815e+06	1.38442e+06	1.34953e+06	-	-
pmn001380	187.098	169.087	188.105	C9H16O4	[M-H]-	Eucommiol	Others	Alcohol compounds	55930-44-4	3	86051.7	82600.8	91586	76599.4	87877.3	83628.8	97751.3	87205.3	116233	106146	112179	108851	89752	81979.3	98153.7	81237	83355.5	74530.2	C17878	-
Lmhp001670	231.17	72.0808	230.163	C11H22N2O3	[M+H]+	L-Valyl-L-Leucine	Amino acids and derivatives	Amino acids and derivatives	3989-97-7	3	52207.7	45974.8	36497.7	75481.3	85142.3	91616.5	199000	124022	223544	96219.5	108425	94448.8	65300.4	84520.5	90311.3	67919.2	71532.6	76226.5	-	-
mws0213	151.061	59.0139	152.069	C5H12O5	[M-H]-	Ribitol	Others	Saccharides	488-81-3	3	559723	517241	536292	354718	362760	312166	145981	86696.8	144488	251565	114459	267460	121016	63479.4	54357.5	248004	267235	238598	C00474	ko00040,ko00740,ko01100
pme0513	151.061	59.0139	152.069	C5H12O5	[M-H]-	Xylitol	Others	Saccharides	87-99-0	3	559723	517241	536292	354718	362760	312166	145981	86696.8	144488	251565	114459	267460	121016	63479.4	54357.5	248004	267235	238598	C00379	ko00040,ko01100,ko02010
mws1167	130.999	59.0139	132.006	C4H4O5	[M-H]-	Oxalacetic acid	Organic acids	Organic acids	328-42-7	3	520000	427638	447237	334486	283678	338047	52233.7	53268.3	39071.2	176210	143340	225192	99168	79766.8	102487	224378	204477	228196	C00036	ko00010,ko00020,ko00250,ko00470,ko00620,ko00630,ko00710,ko00999,ko01100,ko01110,ko01200,ko01210,ko01230,ko01240
Zmgn004894	151.04	136.017	152.047	C8H8O3	[M-H]-	Methyl 4-hydroxybenzoate	Phenolic acids	Phenolic acids	99-76-3	3	81990.3	82077.9	81549.9	104144	99384.5	115610	244558	149912	275952	413204	428594	453092	116700	130020	118325	169141	175216	156177	-	-
Cmmn013378	301.22	301.22	302.225	C20H30O2	[M-H]-	Levopimaric acid	Terpenoids	Ditepenoids	79-54-9	3	136714	123286	127064	93193.8	83655.1	82716.4	100261	89360.2	89210	92958.6	92051.5	90940.3	107893	130074	96101.4	108566	100768	96881.1	-	-
Lmcp004369	331.081	287.054	330.074	C17H14O7	[M+H]+	Quercetin-3',4'-dimethyl ether	Flavonoids	Flavonols	3306-29-4	3	444967	464302	392602	48036.8	110045	25795.4	112579	230564	149357	33246.2	34475	30666.3	60403.1	80720.6	82985.6	188314	168940	172567	-	-
MW0105065	217.11	171.1	218.115	C10H18O5	[M-H]-	3-Hydroxydecanedioic acid	Organic acids	Organic acids	73141-46-5	3	98101.6	102425	109230	852628	831660	858066	603387	502398	490532	2.07577e+06	2.03106e+06	2.0586e+06	1.23987e+06	1.31534e+06	1.23578e+06	938455	922922	840493	-	-
MW0131331	193.05	134.04	194.058	C10H10O4	[M-H]-	3-(4-Hydroxy-3-methoxyphenyl)-2-propenoic acid	Phenolic acids	Phenolic acids	-	3	134628	752553	1.43405e+06	149436	185529	9	1.34235e+08	9.46626e+07	1.29056e+08	1.96063e+07	1.8388e+07	1.90203e+07	8.18079e+06	6.8832e+06	9.03041e+06	3.26681e+07	3.06782e+07	2.90714e+07	-	-
MWS201478	253.12	120.09	252.111	C12H16N2O4	[M+H]+	Phe-Ser	Amino acids and derivatives	Amino acids and derivatives	16053-39-7	3	53240.5	42519	47800.3	136077	140612	120943	160764	89132.9	139408	126223	125543	116299	104126	104590	113175	90544.9	88008.4	98405.6	-	-
pme2589	159.03	87.0437	160.037	C6H8O5	[M-H]-	2-Oxoadipic acid	Organic acids	Organic acids	3184-35-8	3	138819	119425	141187	167168	148001	137774	113491	138226	87040.5	92505.3	20804.9	101658	119069	124274	100506	128895	122272	137503	C00322	ko00300,ko00310,ko00380,ko01100,ko01110,ko01210,ko01230,ko01240
MWSmce417	453.17	291.13	452.168	C22H28O10	[M+H]+	5-O-Methylvisammioside	Others	Chromone	84272-85-5	3	1.48555e+07	1.56601e+07	1.50382e+07	3.98313e+06	4.71198e+06	4.70862e+06	3.18307e+06	7.02257e+06	4.59514e+06	7.8532e+06	7.88814e+06	8.97324e+06	5.89387e+06	5.47653e+06	5.78942e+06	6.8702e+06	7.73067e+06	7.36739e+06	-	-
pme3705	193.035	72.9931	194.043	C6H10O7	[M-H]-	D-Glucoronic acid	Others	Saccharides	6556-12-3	3	154997	118888	193292	249084	222064	215194	268533	142678	267145	152013	46725.4	27467.8	135768	129714	140953	151446	166673	169162	C00191	ko00040,ko00053,ko00520,ko00562,ko01100,ko01240,ko01250
Lmyn012331	281.249	281.249	282.256	C18H34O2	[M-H]-	Petroselinic acid	Lipids	Free fatty acids	593-39-5	3	1.03745e+06	2.51008e+06	1.42426e+06	1.11593e+06	858148	1.03952e+06	2.82826e+06	1.50347e+06	2.74835e+06	3.46353e+06	3.89587e+06	3.31552e+06	1.00073e+06	1.34955e+06	1.14407e+06	1.7771e+06	1.78806e+06	1.60586e+06	C08363	-
pma0461	277.216	93.0699	276.209	C18H28O2	[M+H]+	14,15-Dehydrocrepenynic acid	Lipids	Free fatty acids	4154-44-3	3	3.85814e+06	7.7306e+06	9.83051e+06	1.00657e+06	946043	918725	1.35955e+07	1.10742e+07	1.31149e+07	1.43462e+06	1.46672e+06	1.47126e+06	1.30272e+06	1.2894e+06	1.39e+06	3.6314e+06	4.01975e+06	3.63524e+06	-	-
Hmln002199	505.1	300.03	506.106	C23H22O13	[M-H]-	Quercetin-3-O-(6''-O-acetyl)galactoside	Flavonoids	Flavonols	-	1	1.12318e+07	1.20088e+07	9.63662e+06	1.73968e+06	1.58744e+06	1.71526e+06	5.81593e+06	3.5448e+06	5.46663e+06	963341	930102	940773	7.9443e+06	8.09603e+06	6.64097e+06	6.08943e+06	5.41232e+06	5.86553e+06	-	-
MWS1039a	104.07	57.0342	103.063	C4H9NO2	[M+H]+	(S)-3-Amino-2-methylpropanoic acid	Amino acids and derivatives	Amino acids and derivatives	4249-19-8	3	78272.1	77410.7	71111.5	39940.7	50389.9	41126.4	7541.69	44397.5	6601.17	39881.8	37020.7	27681.4	40797.7	26192.5	37202.7	46949.8	41986.8	46256.3	C03284	ko00280,ko01100
pmn001710	521.13	359.08	522.137	C24H26O13	[M-H]-	Rosmarinic acid-3'-O-glucoside	Phenolic acids	Phenolic acids	910028-78-3	3	443011	611443	469023	542091	558689	603176	276556	600778	233305	365627	365266	350613	601612	622450	628341	446217	485404	433232	-	-
Zmhn004909	477.058	169.015	478.075	C21H18O13	[M-H]-	3,4-Digalloylshikimic acid	Phenolic acids	Phenolic acids	-	3	9	4830.15	9	6634.05	9	9	294748	166150	252938	36083.8	34192.8	33449.1	168443	137712	168557	103866	98900.2	111325	-	-
Hmqn000843	301.09	123.01	302.1	C13H18O8	[M-H]-	Tachioside	Phenolic acids	Phenolic acids	109194-60-7	3	1.15736e+06	1.92563e+06	1.54626e+06	1.30535e+06	1.284e+06	1.36347e+06	1.47806e+06	1.96716e+06	1.33924e+06	2.1636e+06	2.03067e+06	2.07075e+06	1.94065e+06	1.90911e+06	1.89624e+06	1.45511e+06	1.59535e+06	1.63285e+06	-	-
MWS3036	147.03	85.0297	148.037	C5H8O5	[M-H]-	3-Hydroxyglutaric acid	Organic acids	Organic acids	638-18-6	2	3.0165e+06	2.70826e+06	2.30738e+06	9.8813e+06	9.62829e+06	9.97204e+06	5.7266e+06	7.06947e+06	6.77998e+06	8.60371e+06	7.78878e+06	8.77423e+06	1.17294e+07	1.16716e+07	1.08978e+07	6.70657e+06	7.48231e+06	7.43755e+06	-	-
MWS5083	455.097	96.9685	456.105	C17H21N4O9P	[M-H]-	Flavin Single Nucleotide(FMN)	Nucleotides and derivatives	Nucleotides and derivatives	6184-17-4	3	382474	418567	334835	1.20284e+06	1.22024e+06	1.16133e+06	1.43497e+06	624397	1.25942e+06	1.22867e+06	1.13456e+06	1.08032e+06	1.32561e+06	1.40241e+06	1.4636e+06	775233	810114	872932	C00061	ko00190,ko00740,ko01100,ko01110,ko01240
mws1189	193.035	72.9931	194.043	C6H10O7	[M-H]-	D-Galacturonic acid	Others	Saccharides	685-73-4	3	75942.2	185217	180870	219394	219904	199445	278514	161388	285078	173176	133967	43372.7	155982	120068	145139	147006	142387	159849	C00333	ko00040,ko00053,ko00520,ko01100,ko01240,ko01250,ko02010
Wayn004603	477.07	301.04	478.075	C21H18O13	[M-H]-	Tricetin 3'-glucuronide	Flavonoids	Flavones	-	1	9	23733.2	9	16759.5	9	16701.7	2.18845e+07	1.26466e+07	1.86845e+07	2.356e+06	2.83922e+06	3.11278e+06	1.17579e+07	1.21594e+07	1.23887e+07	7.30711e+06	7.84687e+06	6.96271e+06	-	-
Zblp001009	272.11	110.06	271.106	C12H17NO6	[M+H]+	3-pyridine-methanol-O-β-D-glucopyranosyl	Alkaloids	Pyridine alkaloids	-	1	912481	865715	1.35764e+06	2.24344e+06	2.34347e+06	2.41121e+06	993407	1.17034e+06	1.1016e+06	1.40675e+06	1322013	1.60154e+06	3.3519e+06	4.04915e+06	3.6618e+06	1.81368e+06	2.01974e+06	1.82981e+06	-	-
mws0458	151.04	136.017	152.047	C8H8O3	[M-H]-	Vanillin; 4-Hydroxy-3-Methoxybenzaldehyde	Others	Aldehyde compounds	121-33-5	3	506193	491256	451908	735406	671447	662315	1.87508e+06	1.00376e+06	2.14094e+06	3.475e+06	3.26224e+06	3.37372e+06	846895	760485	848853	1.41248e+06	1.29734e+06	1.25769e+06	C00755	ko00996,ko01100,ko01110
Lmbn001930	121.029	77.0394	122.037	C7H6O2	[M-H]-	2-Hydroxybenzaldehyde (Salicylaldehyde)	Phenolic acids	Phenolic acids	90-02-8	3	38764.6	33063	33568.3	754487	722250	663753	9	16250.5	13740.9	3.76829e+06	3.62089e+06	3.61423e+06	6.67997e+06	6.41406e+06	6.64649e+06	2.17374e+06	2.05498e+06	1.92402e+06	C06202	ko01100
Lmlp012720	279.158	149.023	278.152	C16H22O4	[M+H]+	Dibutyl phthalate	Phenolic acids	Phenolic acids	84-74-2	3	1.62268e+07	1.11377e+07	9.56695e+06	9.27711e+06	7.73244e+06	1.18752e+07	7.75357e+06	1.64006e+07	1.2199e+07	7.83841e+06	6.61318e+06	1.33458e+07	9.04758e+06	7.15151e+06	5.51265e+06	1.06461e+07	9.60705e+06	1.07432e+07	C14214	-
pmp001281	522.36	184.07	521.348	C26H52NO7P	[M+H]+	LysoPC 18:1	Lipids	LPC	-	1	1.68564e+06	1.94071e+06	3.87446e+06	264104	224985	247153	5.23003e+06	757405	4.74495e+06	3.11591e+06	3.06964e+06	2.91764e+06	249345	220191	232667	1.64479e+06	1.67252e+06	1.49105e+06	-	-
Zmhn002032	609.18	447.13	610.19	C28H34O15	[M-H]-	4-O-(6'-O-Glucosylcaffeoylglucosyl)-4-hydroxybenzyl alcohol	Phenolic acids	Phenolic acids	-	3	2.76412e+06	7.11273e+06	9.2068e+06	5.49409e+07	5.67094e+07	5.25783e+07	1.66359e+07	3.298e+07	1.9699e+07	5.29483e+06	4.65118e+06	4.99434e+06	179395	165106	199574	1.65178e+07	1.51923e+07	1.71491e+07	-	-
MWSHY0181	433.113	313.072	432.106	C21H20O10	[M+H]+	Apigenin-8-C-Glucoside (Vitexin)	Flavonoids	Flavones	3681-93-4	1	26580.8	16648.4	17290.3	11702.6	9	10166.9	4.07678e+06	3.3637e+06	4.10458e+06	939476	726827	842640	7413.56	13072.7	8340	1.20334e+06	1.06829e+06	1.17073e+06	C01460	ko00941,ko00944
Lmyp005841	417.118	255.059	416.111	C21H20O9	[M+H]+	Chrysin-7-O-glucoside	Flavonoids	Flavones	31025-53-3	3	418821	235590	209627	2.19919e+06	2.19036e+06	1.97586e+06	62605.6	58690.2	74028.7	61057.8	46830.6	35011.5	22843.7	39138.1	28153.8	442261	441377	396336	-	-
Zmtn001624	188.04	144.05	189.043	C10H7NO3	[M-H]-	N-Acetylisatin	Alkaloids	Plumerane	574-17-4	1	4.33089e+06	2.73776e+06	2.00099e+06	1.15327e+06	1.26947e+06	1.13965e+06	844766	3.32632e+06	1.25486e+06	2.54425e+07	2.71757e+07	2.79242e+07	5.97797e+06	5.54839e+06	6.12849e+06	6.20044e+06	6.04231e+06	5.50483e+06	C02172	ko00380
Wasn003942	363.17	201.11	364.173	C16H28O9	[M-H]-	Glucosyl 6,9-dihydroxydec-4-enoic acid	Others	Others	-	2	212777	227819	187722	121034	143340	90710.5	143130	265796	147516	347567	360273	359651	263681	284540	228579	225509	217690	199664	-	-
mws0596	154.05	136.039	153.043	C7H7NO3	[M+H]+	3-Hydroxyanthranilic acid	Alkaloids	Phenolamine	548-93-6	3	123223	172477	148118	95623.2	68122.4	101782	22386	44280.9	27671.9	137537	205632	184670	143937	107908	144251	95622.1	102877	91028	C00632	ko00380,ko01100,ko01240
pme2074	322.202	130.05	323.21	C18H29NO4	[M-H]-	Jasmonoyl-L-Isoleucine	Amino acids and derivatives	Amino acids and derivatives	120330-93-0	3	1.82115e+06	263801	1.70656e+06	4784.12	2857.01	1390.28	2.84792e+06	497969	3.41033e+06	26864.1	30088	26313.5	63847	62888.6	65961.6	732904	648076	679903	C18699	ko04075
pmb0981	348.07	136.062	347.063	C10H14N5O7P	[M+H]+	Adenosine 5'-monophosphate	Nucleotides and derivatives	Nucleotides and derivatives	61-19-8	3	2.37637e+06	2.86253e+06	3.49841e+06	2.53794e+06	2.63652e+06	3.02182e+06	9.83355e+06	4.68612e+06	6.53161e+06	1.97586e+07	1.50024e+07	1.59998e+07	2.22476e+07	1.79253e+07	1.77299e+07	7.1829e+06	7.8782e+06	8.10898e+06	C00020	ko00230,ko00908,ko01100,ko01110,ko01232,ko01240
Cmjn004337	401.14	269.1	402.153	C18H26O10	[M-H]-	Benzyl-(2''-O-xylosyl)glucoside	Phenolic acids	Phenolic acids	-	2	104528	78372.2	85361.3	1.17033e+06	1.09121e+06	1.14955e+06	88855.3	197607	132315	336962	344717	349600	1.16982e+06	1.07059e+06	1.05118e+06	508508	573460	526850	-	-
Hmyp002315	303.04	257.04	302.043	C15H10O7	[M+H]+	3,5,7,4'-Tetrahydroxy-Coumaronochromone	Others	Chromone	-	1	6.64292e+06	5.86095e+06	6.41717e+06	4.05077e+06	3.85997e+06	3.33115e+06	4.76539e+06	3.17984e+06	4.02438e+06	914279	1.32168e+06	1.16092e+06	5.96007e+06	5.39721e+06	5.53207e+06	3.49793e+06	3.82471e+06	3.39808e+06	-	-
pmp001289	653.13	301.1	652.128	C28H28O18	[M+H]+	Chrysoeriol-7-O-(2''-O-glucuronyl)glucuronide	Flavonoids	Flavones	-	1	4.18805e+06	3.72796e+06	3.65496e+06	205083	167643	199706	2208.09	9	9	565247	541140	549930	5005	10005	9	813637	768698	717504	-	-
Lmyp001801	182.04	136.04	181.037	C8H7NO4	[M+H]+	2,7-Dihydroxy-1,4-benzoxazin-3(4H)-one (DHBOA)	Alkaloids	Alkaloids	69804-59-7	3	719961	1.41769e+06	1.30174e+06	1.56834e+06	1.4602e+06	1.51404e+06	95062.2	626873	156009	1.26301e+07	1.04955e+07	9.75007e+06	5.5781e+06	6.53108e+06	4022785	3.6216e+06	3.94278e+06	4.10085e+06	-	-
Zmjp000966	268.11	136.06	267.097	C10H13N5O4	[M+H]+	Vidarabine	Nucleotides and derivatives	Nucleotides and derivatives	5536-17-4	1	1.5221e+07	1.23894e+07	7.54333e+06	1.58972e+07	1.61135e+07	1.56877e+07	1.00907e+07	6.87269e+06	1.01785e+07	9.62961e+06	9.21942e+06	9.18381e+06	3.40918e+06	3.3546e+06	3.29868e+06	8.06722e+06	8.90387e+06	7.94222e+06	-	-
Lmsn004322	503.12	179.03	504.127	C24H24O12	[M-H]-	1,6-Di-O-caffeoyl-β-D-glucose	Phenolic acids	Phenolic acids	-	1	496414	2.51622e+06	6.4653e+06	1.51234e+07	1.52654e+07	1.48394e+07	8.66241e+06	3.74922e+06	8.99211e+06	967089	979168	1.0467e+06	556774	534499	481059	3.92422e+06	4.08523e+06	4.43662e+06	-	-
pme2253	177.04	59.01	178.048	C6H10O6	[M-H]-	L-Gulono-1,4-Lactone	Others	Saccharides	1128-23-0	3	487921	359788	384424	194831	226843	210047	226387	426548	288320	368343	380699	356725	279819	261615	275695	290197	321148	286758	C01040	ko00053,ko01100,ko01240
pmb0865	518.32	184.07	517.317	C26H48NO7P	[M+H]+	LysoPC 18:3(2n isomer)	Lipids	LPC	-	1	9.16726e+06	1.00526e+07	1.82624e+07	2.48817e+07	2.37403e+07	2.22436e+07	7.40084e+07	3.73787e+07	8.27406e+07	4.66351e+07	4.51784e+07	3.79327e+07	1.22418e+07	1.17903e+07	1.17364e+07	2.6202e+07	2.67689e+07	2.37233e+07	-	-
Zmpn000095	261.038	78.9588	262.045	C6H15O9P	[M-H]-	Sorbitol-6-phosphate	Others	Saccharides	20479-58-7	3	4.32934e+06	3.25203e+06	3.20092e+06	3.29748e+06	3.03482e+06	2.93046e+06	958591	1.86966e+06	1.14631e+06	970538	892641	869061	5318.51	8611.45	9	2.75807e+06	2.43221e+06	2.56549e+06	C01096	ko00051,ko01100
mws1626	231.138	185.132	230.131	C15H18O2	[M+H]+	Dehydrocostuslactone	Terpenoids	Sesquiterpenoids	477-43-0	3	51560.8	60275.4	74246.1	31118.2	46285.2	52974.4	81295.5	79956.4	111474	56050.6	53284.5	39227.8	18798.1	31986.2	35607.4	37182.7	42216.8	39608.8	C09387	-
pma3101	256.082	124.039	256.082	C11H14NO6+	[M]+	Nicotinate D-ribonucleoside	Others	Vitamin	17720-18-2	3	355399	428851	518607	788284	806635	834807	366623	225687	324025	2.63715e+06	2.42544e+06	2.71915e+06	806287	769549	811409	1.03236e+06	932938	921190	C05841	ko00760,ko01100
Lchp000221	207.06	91.05	206.058	C11H10O4	[M+H]+	(Z)-3-Ethylidene-7-hydroxy-6-methoxyphthalide	Others	Others	-	2	472171	303523	464288	389480	400859	530932	548376	279443	438024	352291	265567	232399	266463	202311	218223	262265	256381	288466	-	-
MW0153104	441.24	203.05	440.242	C24H32N4O4	[M+H]+	Lys-Phe-Phe	Amino acids and derivatives	Amino acids and derivatives	-	3	1.73068e+06	2.87465e+06	2.99105e+06	564575	609629	613904	3.69031e+06	1.79029e+06	2.75142e+06	1.17448e+06	1.35404e+06	1.23567e+06	768944	740034	776274	1.30751e+06	1.45304e+06	1.30006e+06	-	-
pmp001080	609.18	301.07	608.174	C28H32O15	[M+H]+	Diosmetin-7-O-Neohesperidoside (Neodiosmin)	Flavonoids	Flavones	38665-01-9	1	3.33845e+07	3.69149e+07	2.99216e+07	238792	195982	189162	64619.6	11670	39876.9	452390	170540	201175	6670	8340	8340	5.99528e+06	6.51697e+06	5.75697e+06	-	-
Lmbp002962	209.05	194.02	208.037	C10H8O5	[M+H]+	Isofraxetin	Lignans and Coumarins	Coumarins	50656-75-2	2	143548	153108	471085	726112	618499	671281	276720	659648	307191	1.21307e+06	1.33957e+06	1.16249e+06	185341	242943	200248	489321	548790	495588	-	-
MW0150162	513.2	225.01	514.202	C20H30N6O10	[M-H]-	Glu-Thr-His-Glu	Amino acids and derivatives	Amino acids and derivatives	-	3	62187.6	111004	150969	23780.9	2187.37	10124.2	334448	157416	303426	10726.5	16758.8	16356.1	31846.4	29598.1	30043.5	84437.9	81795.3	92394.9	-	-
MWSslk208	301.22	301.22	302.225	C20H30O2	[M-H]-	Kaurenoic Acid	Terpenoids	Ditepenoids	6730-83-2	1	183695	198244	189739	103466	149676	117940	144255	138144	129599	143642	152941	125597	151094	146911	144917	136562	120343	126427	C11874	ko00904,ko01100,ko01110
mws0919	431.1	285.04	432.106	C21H20O10	[M-H]-	Kaempferol-3-O-rhamnoside (Afzelin)(Kaempferin)	Flavonoids	Flavonols	482-39-3	3	780639	904669	1.06631e+06	544131	560086	626933	369722	202328	213418	178260	195054	202984	2402.84	6553.13	15006	389435	397305	438237	C16911	ko00944
Zmpp001726	184.1	124.07	183.089	C9H13NO3	[M+H]+	Epinephrine	Alkaloids	Alkaloids	51-43-4	2	317030	359122	381323	608545	565344	657271	952638	504971	756477	471815	411943	465799	371855	437559	423477	463972	478139	421839	C00788	ko00350,ko01100
MWS00330g	116.071	70.0662	115.063	C5H9NO2	[M+H]+	1-Amino-1-cyclobutane-carboxylic-acid	Amino acids and derivatives	Amino acids and derivatives	22264-50-2	3	49818.3	59702.6	69297.7	1.22516e+07	1.15573e+07	1.1717e+07	2.30441e+06	972619	1.58707e+06	2.72312e+06	2.00298e+06	2.84003e+06	4.13426e+06	4.22454e+06	3.60338e+06	4.07792e+06	3.62971e+06	4.05618e+06	-	-
Lmyn002540	368.1	162.06	369.106	C16H19NO9	[M-H]-	Dioxindole-3-acetyl-3-O-glucoside	Alkaloids	Plumerane	-	3	1.16568e+06	1.03915e+06	680979	780538	799167	768290	121928	349480	177936	1.59239e+06	1.68796e+06	1.79938e+06	2.25516e+06	2.07046e+06	1.64204e+06	807369	790903	890679	-	-
Wbtp004961	303.05	229.05	302.043	C15H10O7	[M+H]+	1,2,4,5-tetrahydroxy-7-(hydroxymethyl)anthracene-9,10-dione	Flavonoids	Other Flavonoids	-	2	824357	693118	635173	411281	394692	470166	437353	454255	486677	136045	93537	154409	625047	569126	642382	383097	357313	336866	-	-
pmn001705	471.348	471.35	472.355	C30H48O4	[M-H]-	3,24-Dihydroxy-17,21-semiacetal-12(13)oleanolic fruit	Terpenoids	Triterpene	-	3	58638.2	47035.2	85238.8	175009	161861	180491	184313	135273	364350	255394	228657	240338	310459	312218	332551	187784	165403	181515	-	-
Zmpn008194	471.348	471.348	472.355	C30H48O4	[M-H]-	2,3-Dihydroxyurs-12-en-28-oic acid (Corosolic acid)	Terpenoids	Triterpene	4547-24-4	3	58638.2	47035.2	85238.8	175009	161861	180491	184313	135273	364350	255394	228657	240338	310459	312218	332551	187784	165403	181515	-	-
mws0258	132.102	86.0964	131.095	C6H13NO2	[M+H]+	L-Isoleucine	Amino acids and derivatives	Amino acids and derivatives	73-32-5	1	648284	557101	441660	4.77645e+06	4.57408e+06	4.44777e+06	1.07669e+06	953106	1.14823e+06	1.26066e+06	1.21417e+06	1.32878e+06	1.22494e+06	1.56598e+06	1.18759e+06	1.88243e+06	1.67898e+06	1.88311e+06	C00407	ko00280,ko00290,ko00460,ko00960,ko00966,ko00970,ko01100,ko01110,ko01210,ko01230,ko02010
mws0639	153.019	109.029	154.027	C7H6O4	[M-H]-	2,3-Dihydroxybenzoic Acid	Phenolic acids	Phenolic acids	303-38-8	3	265580	382660	313538	605529	562462	546925	553290	873928	725016	715134	719356	771767	726577	774485	716616	489259	499653	441660	C00196	ko01110
mws0277	191.06	85.03	192.063	C7H12O6	[M-H]-	Quinic Acid	Organic acids	Organic acids	77-95-2	3	7.00565e+06	2.00576e+07	5.49032e+06	2.61244e+07	2.45688e+07	2.65931e+07	9.06508e+07	4.4216e+07	9.44531e+07	1.92563e+07	1.87044e+07	1.76036e+07	4.22908e+07	3.95299e+07	4.18584e+07	2.71755e+07	2.84785e+07	3.08744e+07	C00296	ko00400,ko01100
Lhhp120823	193.08	105.07	192.079	C11H12O3	[M+H]+	Eugenyl formate	Others	Others	-	2	690714	494288	683421	1.20103e+06	1.14109e+06	1.08885e+06	1.04501e+06	484082	671064	1.02414e+06	1.06659e+06	1.16099e+06	550023	512892	556875	747496	850987	792245	-	-
pme0257	111.02	67.0302	112.027	C4H4N2O2	[M-H]-	Uracil	Nucleotides and derivatives	Nucleotides and derivatives	66-22-8	3	203423	140822	93597.1	645736	630991	634048	2.18378e+06	1.08309e+06	2.45801e+06	536264	458226	477927	838769	857376	778498	613524	675407	697094	C00106	ko00240,ko00410,ko00770,ko01100,ko01232
mws0736	189.123	86.0964	188.116	C8H16N2O3	[M+H]+	N-Glycyl-L-leucine	Amino acids and derivatives	Amino acids and derivatives	869-19-2	3	106619	97564.8	151617	156819	248677	221030	352108	250921	425759	183249	163991	326997	249869	253608	195278	230382	202004	215357	C02155	-
MWS20150	449.108	287.07	448.101	C21H20O11	[M+H]+	Luteolin-7-O-glucoside (Cynaroside)	Flavonoids	Flavones	5373-11-5	3	1.48983e+07	1.77288e+07	1.8908e+07	1.10573e+07	1.07069e+07	1.09127e+07	2.14102e+06	2.05232e+06	2.08332e+06	3.45151e+06	3.95115e+06	3.60485e+06	9	9	9	4.55165e+06	5.18689e+06	4.8153e+06	C03951	ko00944
MWSCX015	165.05	91.05	164.047	C9H8O3	[M+H]+	Caffeic aldehyde	Phenolic acids	Phenolic acids	141632-15-7	3	736656	758928	514760	1.61172e+06	1.41873e+06	1.49445e+06	161318	100276	101259	693569	621147	626595	688757	732224	596692	545727	511671	583778	C10945	ko00940,ko01110
Lmdn001925	537.2	375.15	538.205	C26H34O12	[M-H]-	Olivil-4'-O-glucoside	Lignans and Coumarins	Lignans	76880-93-8	2	1.87361e+06	1.83524e+06	1.25798e+06	912487	966770	864330	285953	1.96832e+06	475170	685209	816275	884191	1.58298e+06	1.59131e+06	1.72924e+06	1.04107e+06	1.18739e+06	1.14009e+06	-	-
MW0115161	235.17	67.05	234.162	C15H22O2	[M+H]+	Polygodial	Terpenoids	Sesquiterpenoids	6754-20-7	3	56189.4	51361.1	75422	67464.8	64488	48384.2	103003	111256	138608	56067.9	47448.4	52064.3	52588.4	61064.9	57005.3	51664.4	59023	55888.9	C09712	-
pme2165	155.01	111.02	156.017	C5H4N2O4	[M-H]-	Orotic acid (Vitamin B13)	Others	Vitamin	65-86-1	3	288608	205970	179860	509163	483304	468779	1.64418e+06	818825	1.52762e+06	427090	427767	397719	629752	662303	552412	471053	536360	519608	C00295	ko00240,ko01100,ko01240
Wbtp004753	303.05	229.05	302.043	C15H10O7	[M+H]+	1,2,3,7,8-pentahydroxy-6-methylanthracene-9,10-dione	Flavonoids	Other Flavonoids	-	1	534542	492456	579735	445606	516187	402808	396282	443805	456388	107130	146493	94479.9	604801	661002	541842	345381	368007	322008	-	-
MWSmce498	579.169	271.07	578.164	C27H30O14	[M+H]+	Apigenin-7-O-neohesperidoside (Rhoifolin)	Flavonoids	Flavones	17306-46-6	1	2.88593e+07	3.22017e+07	4.35053e+07	9.38905e+06	6.65207e+06	7.79184e+06	278530	121413	314385	6.24288e+06	5.79026e+06	7.68596e+06	8340	12852.5	6068.18	9.04546e+06	8.65734e+06	7.92308e+06	C12627	ko00944
Zmpn000638	130.05	88.0413	131.07	C4H9N3O2	[M-H]-	3-Guanidinopropionic acid	Organic acids	Organic acids	353-09-3	3	40952.4	75605.5	60241	50712.1	88319.4	114166	114655	105744	113185	108841	109869	112508	158550	151170	157030	114773	120914	105772	C03065	-
Waln006120	423.22	291.18	424.231	C19H36O10	[M-H]-	Octyl 6-O-Alpha-L-Arabinopyranosyl-Beta-D-Glucopyranoside	Others	Others	168288-07-1	2	23114.6	39176	37355.5	58156.6	50722.9	40410.6	32366.3	80621.6	63547.1	759527	344321	729934	4.59948e+06	4.51727e+06	4.1985e+06	949476	867006	989818	-	-
pmp000583	477.1	301.07	476.096	C22H20O12	[M+H]+	Diosmetin-7-O-glucuronide	Flavonoids	Flavones	35110-20-4	1	1.19312e+07	8.46005e+06	7.0963e+06	3.0525e+06	2.94222e+06	3.15131e+06	7651.27	6670	9149.52	163178	189107	218627	9	8781.1	10005	2.66279e+06	2.76878e+06	2.42514e+06	-	-
Lmcn002982	197.046	166.999	198.053	C9H10O5	[M-H]-	Methyl 3-O-Methyl Gallate	Phenolic acids	Phenolic acids	3934-86-9	3	93282	127444	125501	82377.1	104673	106067	140003	52745.2	80415.6	1.18851e+06	1.22275e+06	1.33143e+06	328894	336664	352175	280854	303229	321536	-	-
MA10074217	144.046	115.043	145.053	C9H7NO	[M-H]-	4-Hydroxyquinoline	Alkaloids	Quinoline alkaloids	611-36-9	3	7403.26	2713.82	5669.54	66355.7	61375.3	64438.1	24249.6	16755.4	19782.7	22664.3	25893.8	19016.4	14190.2	10914	14365.9	21372.4	24023	21459.5	C06343	-
Zmjp003291	595.168	433.116	594.159	C27H30O15	[M+H]+	Vitexin-2''-O-galactoside	Flavonoids	Flavones	-	3	2.74122e+06	5.38319e+06	5.82086e+06	1.11093e+07	9.02298e+06	1.13615e+07	1.08834e+07	1.0382e+07	1.18698e+07	2.22795e+06	2.03116e+06	1.98464e+06	9	9	9	4.71161e+06	5.09755e+06	5.3957e+06	-	-
Lmqn000432	333.06	333.06	334.067	C9H19O11P	[M-H]-	1-(sn-Glycero-3-phospho)-1D-myo-inositol	Others	Saccharides	-	1	361542	457440	672970	1.63755e+06	1.53213e+06	1.65676e+06	1.02296e+07	670910	4.43567e+06	928745	928451	956935	929666	1.00734e+06	964077	1.275e+06	1.42656e+06	1.44614e+06	-	-
MWSmce016	138.052	78.0328	137.048	C7H7NO2	[M+H]+	Nicotinic Acid Methyl Ester(Methyl Nicotinate)	Alkaloids	Pyridine alkaloids	93-60-7	3	62924.1	108910	147860	530820	518740	551434	1.43712e+06	287778	1.38981e+06	216142	183684	239504	438230	393680	431102	338847	311142	296715	-	-
Jmcn006879	249.15	203.14	250.157	C15H22O3	[M-H]-	5β-Hydroxycostic acid	Terpenoids	Sesquiterpenoids	-	3	265859	981488	1.02285e+06	106237	102883	111516	1.53961e+06	1.60808e+06	1.7372e+06	44000.2	80059.4	84626	136653	146633	169407	486590	466062	425217	-	-
mws1090	259.02	96.97	260.03	C6H13O9P	[M-H]-	Glucose-1-phosphate	Others	Saccharides	59-56-3	1	923804	789739	880461	1.03748e+06	1.0777e+06	966755	5.27071e+06	1.04493e+06	4.63163e+06	1.16786e+06	1.17759e+06	1.24285e+06	848650	803578	871777	1.29321e+06	1.42548e+06	1.47787e+06	C00103	ko00010,ko00040,ko00052,ko00500,ko00520,ko00523,ko00561,ko01100,ko01110,ko01240,ko01250
pme0519	341.11	119.03	342.116	C12H22O11	[M-H]-	D-Sucrose	Others	Saccharides	57-50-1	1	3.33918e+07	4.40692e+07	3.37188e+07	3.83399e+07	3.6234e+07	3.66084e+07	4.54936e+07	3.67882e+07	5.4839e+07	3.30767e+07	3.03216e+07	2.60123e+07	1.83583e+07	1.77202e+07	1.75464e+07	3.56595e+07	3.12751e+07	3.25433e+07	C00089	ko00052,ko00500,ko01100,ko01110,ko02010
pme0181	170.092	124.088	169.085	C7H11N3O2	[M+H]+	3-Methyl-L-Histidine	Amino acids and derivatives	Amino acids and derivatives	368-16-1	3	2.42662e+06	2.04493e+06	1.80986e+06	749497	701526	740989	808171	277793	798846	836023	753386	860123	296947	276738	247370	726806	717640	810564	C01152	ko00340,ko01100
HJN055	435.13	273.08	436.137	C21H24O10	[M-H]-	Dihydrocharcone-4'-O-glucoside	Flavonoids	Chalcones	-	2	102208	289042	255637	358105	309531	352408	1.46658e+06	703557	738526	9	49552.5	57688.2	27906.2	24976.1	30889.7	291510	301221	331744	-	-
MWS201444	204.097	84.0448	203.091	C7H13N3O4	[M+H]+	Gln-Gly	Amino acids and derivatives	Amino acids and derivatives	2650-65-9	3	3.22124e+06	3.58425e+06	4.27299e+06	4.55975e+06	4.90124e+06	3.58064e+06	4.32267e+06	5.17378e+06	4.68311e+06	5.96392e+06	5.93954e+06	5.68655e+06	6.40964e+06	5.99352e+06	6.7522e+06	4.83296e+06	4.94318e+06	5.48506e+06	-	-
MW0146247	559.31	397.26	558.301	C24H42N6O9	[M+H]+	Asp-Pro-Thr-Lys-Val	Amino acids and derivatives	Amino acids and derivatives	-	3	1.85712e+06	2.17499e+06	1.95265e+06	1.1345e+06	1.24989e+06	1.06599e+06	918435	3.35916e+06	1.01064e+06	1.11443e+06	954524	1.08409e+06	665281	785809	760408	1.17585e+06	1.33641e+06	1.20698e+06	-	-
MWS20151	271.06	153.019	270.053	C15H10O5	[M+H]+	Apigenin; 4',5,7-Trihydroxyflavone	Flavonoids	Flavones	520-36-5	3	80237.1	64000.6	70438	49091.8	44486.7	52521.2	149797	60681.5	128235	49332.4	58607.3	40447.8	7923.39	9	11502.9	51546.7	48080.5	44916.7	C01477	ko00941,ko00943,ko00944,ko01100,ko01110
pmn001517	329.124	167	330.131	C15H22O8	[M-H]-	3,4,5-Trimethoxyphenyl-1-O-Glucoside	Phenolic acids	Phenolic acids	-	3	3.18127e+06	3.61635e+06	2.45263e+06	1.20739e+07	9.80124e+06	1.06147e+07	3.92005e+06	5.9904e+06	6.12278e+06	6.76959e+06	9.28639e+06	8.73544e+06	1.01933e+07	1.00651e+07	1.14943e+07	7.08862e+06	8.05584e+06	7.26858e+06	-	-
Lssp210123	357.13	137.06	356.126	C20H20O6	[M+H]+	α-Conidendrin	Others	Others	-	1	1.51205e+07	1.67375e+07	1.82842e+07	3.21567e+06	2.60517e+06	3.10075e+06	9.04084e+06	7.31102e+06	6.76823e+06	2.06412e+06	2.03052e+06	2.07417e+06	6.79043e+06	7.10447e+06	6.57829e+06	5.74509e+06	5.35106e+06	5.00578e+06	-	-
pmb0801	346.113	184.06	345.106	C14H19NO9	[M+H]+	4-Pyridoxic acid-O-glucoside	Others	Vitamin	-	3	4.89549e+06	3.75608e+06	3.82159e+06	2.53633e+06	2.81102e+06	2.72195e+06	519041	988814	579138	1.91727e+06	1.91231e+06	1.91725e+06	1.35946e+06	1.47098e+06	1.5649e+06	1.84855e+06	1.77383e+06	1.61282e+06	-	-
Zmcp002924	611.16	287.05	611.161	C27H31O16+	[M]+	Cyanidin-3-O-(2''-O-glucosyl)glucoside	Flavonoids	Anthocyanidins	38820-68-7	3	6.78832e+06	8.04805e+06	1.08226e+07	2.10218e+07	2.08402e+07	2.07101e+07	2.61242e+06	2934945	2.43029e+06	1.00167e+06	798314	769819	2.17547e+06	2.86268e+06	2.72504e+06	4.90119e+06	4.49861e+06	5.16541e+06	C16306	ko00942
Zmyn000110	258.039	78.9583	259.046	C6H14NO8P	[M-H]-	D-Glucosamine 1-phosphate	Others	Saccharides	2152-75-2	3	2946.28	9	9147.28	15888.4	15813.3	17305.6	109227	7008.15	49961.5	14564.3	14895.2	14563.2	12073	10508.9	10515.5	20899.9	19019.6	18293.6	C06156	ko00520,ko01100,ko01250
Lmmp004382	371.21	191.14	370.199	C19H30O7	[M+H]+	3-Oxo-α-ionol-β-D-glucoside	Others	Others	-	3	333754	416582	368682	285154	387331	358873	18976.9	71826.1	9	198096	488490	189351	102618	104551	121498	138293	121876	137238	-	-
mws2368	137.061	119.05	138.068	C8H10O2	[M-H]-	Tyrosol; 4-Hydroxyphenylethanol	Phenolic acids	Phenolic acids	501-94-0	3	236552	232944	245596	94091.9	84203.7	82843.1	144316	84410	138798	103161	92742.2	98036.4	129282	115844	111895	117385	117318	132064	C06044	ko00350,ko01100
pmb0854	518.32	184.07	517.317	C26H48NO7P	[M+H]+	LysoPC 18:3	Lipids	LPC	-	1	1.21844e+07	1.21895e+07	2.02731e+07	2.699e+07	2.33932e+07	2.48713e+07	8.96192e+07	3.95439e+07	9.47843e+07	4.58219e+07	4.69371e+07	4.221e+07	1.40387e+07	1.29271e+07	1.36344e+07	2.6118e+07	3.00237e+07	2.79426e+07	-	-
Hmyp002656	222.08	130.06	221.069	C11H11NO4	[M+H]+	Methyl dioxindole-3-acetate	Alkaloids	Plumerane	57061-18-4	1	2.30088e+06	2.37418e+06	1.94111e+06	1.48215e+06	1.54204e+06	1.3472e+06	476431	1.45475e+06	801206	1.80692e+06	1.95795e+06	2.00065e+06	2.44045e+06	2.21181e+06	2.18512e+06	1.49545e+06	1.56082e+06	1.71199e+06	-	-
Lmhp009187	440.277	299.258	439.27	C20H42NO7P	[M+H]+	LysoPE 15:0	Lipids	LPE	-	3	14087.5	20677.8	49697.7	18846	21663.9	25834	131481	69652.7	149414	19294	23597.7	25830.5	23183.2	28690.2	30418.5	40681.4	42055.9	36692.6	-	-
pmb2586	593.13	285.6	594.137	C30H26O13	[M-H]-	Gallocatechin-(4α→8)-catechin	Flavonoids	Flavanols	-	3	1.05937e+07	1.4795e+07	1.43648e+07	6.74433e+06	7.22184e+06	8.57498e+06	94616.8	89575.7	109804	5.48479e+06	5.49866e+06	5.37259e+06	24067.1	3340	4773.52	6.6938e+06	6.81729e+06	5.96909e+06	-	-
mws0264	341.109	119.035	342.116	C12H22O11	[M-H]-	D-Trehalose	Others	Saccharides	99-20-7	1	1.93011e+07	2.33206e+07	2.58293e+07	2.85179e+07	3.12178e+07	2.83708e+07	4.08733e+07	2.93853e+07	4.26191e+07	2.49856e+07	2.31765e+07	2.9367e+07	1.45413e+07	1.35875e+07	1.38556e+07	2.60388e+07	2.27608e+07	2.35542e+07	C01083	ko00500,ko01100,ko01110,ko02010
mws1299	449.11	299.05	448.101	C21H20O11	[M+H]+	Luteolin-8-C-glucoside (Orientin)	Flavonoids	Flavones	28608-75-5	1	194476	82400.2	84270.8	12423	26095.2	15794.9	2.18042e+07	1.77009e+07	2.22403e+07	7.84317e+06	7.47145e+06	6.30278e+06	57706	52041.4	29712.5	8.95374e+06	1.02753e+07	9.35595e+06	C10114	-
zjgp122327	286.09	124.04	285.085	C12H15NO7	[M+H]+	Pyridine-4-formyl-O-β-D-glucopyranoside	Others	Others	-	1	141650	218674	362355	1.80313e+06	1.74702e+06	1.84422e+06	893347	886490	897551	1.07758e+06	1.00245e+06	1.09225e+06	3.40865e+06	3.79949e+06	3.55606e+06	1.1817e+06	1.32904e+06	1.34979e+06	-	-
MWSHY0161	595.145	287.057	594.137	C30H26O13	[M+H]+	Kaempferol-3-O-(6''-p-Coumaroyl)glucoside (Tiliroside)	Flavonoids	Flavonols	20316-62-5	3	485606	315367	844775	112780	154185	147172	3.85455e+06	583412	1.91756e+06	144237	32861	30532	5987.18	9806.47	13081.4	518540	597692	552342	C17140	-
MWSmce040	153.05	65.0376	152.047	C8H8O3	[M+H]+	Isovanillin	Others	Aldehyde compounds	621-59-0	3	171182	174574	454219	264217	341120	326212	1.1102e+06	457154	963593	994811	1.09276e+06	1.04565e+06	290040	242440	236899	418037	437899	480339	-	-
Zmgn000173	149.046	75.0088	150.053	C5H10O5	[M-H]-	D-Ribose	Others	Saccharides	50-69-1	3	355276	326835	347625	1.11699e+06	1.10324e+06	1.03113e+06	894518	483178	761290	1.13861e+06	1.00488e+06	1.06684e+06	560518	574108	569558	701180	625860	616727	C00121	ko00030,ko01100,ko02010
Lmhp007840	534.355	184.073	533.348	C27H52NO7P	[M+H]+	LysoPC 19:2	Lipids	LPC	-	3	418294	334937	509773	162327	167270	185167	586330	143216	433577	1.15088e+06	1.12674e+06	1.1669e+06	98813.6	626694	640599	419548	459914	399968	-	-
MWS201465	295.13	120.08	294.122	C14H18N2O5	[M+H]+	Glu-Phe	Amino acids and derivatives	Amino acids and derivatives	20556-22-3	3	54330.9	50634.6	78103	229548	179836	164094	267125	154440	333824	146980	152798	139136	175229	143678	142102	147711	137804	127863	-	-
pme1306	250.048	134.06	249.04	C8H12NO6P	[M+H]+	Pyridoxine-5'-phosphate	Others	Vitamin	447-05-2	3	189309	137896	159787	613274	442062	543564	43611.9	53310.7	70742.8	319634	251142	235697	351130	320359	316237	250559	231267	267198	C00627	ko00750,ko01100,ko01240
MWSmce096	219.17	81.0684	218.167	C15H22O	[M+H]+	Nootkatone	Terpenoids	Sesquiterpenoids	4674-50-4	3	78156.2	73148.7	108798	91840.9	89335.2	96885.8	145272	169693	168503	91223.8	81663.1	91373.3	85988.4	51895.6	89209.6	81843.7	94585.3	88577.5	C17914	-
pmb0628	613.176	451.1	612.169	C27H32O16	[M+H]+	Eriodictyol-8-C-glucoside-4'-O-glucoside	Flavonoids	Flavanones	-	3	818541	2.22355e+06	4.02495e+06	9.79194e+06	8.90668e+06	9.63177e+06	7.88906e+06	5.53604e+06	8.03646e+06	1.18428e+06	1.14624e+06	1.16692e+06	172279	237779	195584	3.55747e+06	4.08661e+06	3.70314e+06	-	-
MWS1839	165.056	92.0272	166.063	C9H10O3	[M-H]-	Ethylparaben	Phenolic acids	Phenolic acids	120-47-8	3	28617.9	14673.7	10694.2	43585.9	45718.6	45718.5	37315.8	14517.6	70863.6	23847.6	26896.4	21942.5	54117.3	88938.1	78096.8	36222.9	33781.4	39030.3	-	-
mws1350	181.051	151.003	182.058	C9H10O4	[M-H]-	Syringaldehyde; 4-Hydroxy-3,5-Dimethoxybenzaldehyde	Others	Aldehyde compounds	134-96-3	3	54338.2	74064.8	46048.8	122435	101073	125256	11948.4	12527.2	12405.3	77527.2	80873.2	77963	60401.2	67812.6	60583.8	62265.1	54385.8	61247.8	-	-
MWSmce459	911.51	749.45	912.508	C47H76O17	[M-H]-	Pulsatilla Saponin D	Terpenoids	Triterpene Saponin	68027-15-6	2	9	9	9	202217	169980	156521	5852.39	9	11431	9	9	9	168031	156734	171397	69029.3	66218.5	76105.4	-	-
mws0924	145.051	101.061	146.058	C6H10O4	[M-H]-	2-Methylglutaric acid	Organic acids	Organic acids	617-62-9	3	120947	120635	33738	170016	156840	138364	130510	31937.5	112221	170276	225177	160458	348132	327079	389291	113601	117873	130399	-	-
mws0208	145.051	101.061	146.058	C6H10O4	[M-H]-	Adipic Acid	Organic acids	Organic acids	124-04-9	3	120947	120635	33738	170016	156840	138364	130510	31937.5	112221	170276	225177	160458	348132	327079	389291	113601	117873	130399	C06104	ko01100
Lmmp002560	641.13	303.05	640.128	C27H28O18	[M+H]+	Quercetin-3-O-(2''-O-glucosyl)glucuronide	Flavonoids	Flavonols	-	3	336581	233041	206350	161039	310345	255409	3.41498e+06	2466175	2.07796e+06	310432	1.22171e+06	628659	1.6146e+06	1.39612e+06	1.03848e+06	938085	885001	811328	-	-
Lmcp004624	301.07	258.05	300.063	C16H12O6	[M+H]+	3-Methylkaempferol	Flavonoids	Flavonols	1592-70-7	3	3.52211e+06	3.55077e+06	2.84244e+06	2.16166e+06	1.96599e+06	1.62839e+06	2.57882e+06	1.09371e+06	2.2815e+06	1.10767e+06	1.73992e+06	1.58684e+06	5639.48	16675	15005	1.58922e+06	1.77755e+06	1.55703e+06	C05902	-
pmb3142	299.077	137.024	300.084	C13H16O8	[M-H]-	Salicylic acid-2-O-glucoside	Phenolic acids	Phenolic acids	10366-91-3	3	4.54756e+06	4.68183e+06	3.39177e+06	3.46416e+06	3.87973e+06	3.30265e+06	7.24178e+06	5.04056e+06	6.61285e+06	4.19709e+06	3.88025e+06	4.00564e+06	3.54124e+06	3.34998e+06	4.01385e+06	4.03409e+06	3.99163e+06	4.53827e+06	-	-
Hmgp003641	593.18	447.13	592.179	C28H32O14	[M+H]+	Chrysoeriol-6-C-rhamnoside-7-O-rhamnoside	Flavonoids	Flavones	-	2	9	9125.17	9	5005	8752.8	9	2.50935e+07	73285.6	14360.2	23156.9	11214.3	15423.9	9	6640.13	9	1.47549e+06	1.42551e+06	1.28052e+06	-	-
MWS201442	267.13	120.08	266.127	C13H18N2O4	[M+H]+	Phe-Thr	Amino acids and derivatives	Amino acids and derivatives	51352-44-4	3	66684.9	48367.2	40687.9	124912	146029	130631	111173	85719.6	129070	111818	130464	128644	103708	98595.4	103998	91239.3	100047	86789.1	-	-
MWS1787	94.0651	53.0383	93.0578	C6H7N	[M+H]+	2-Picoline; 2-Methylpyridine	Alkaloids	Pyridine alkaloids	109-06-8	3	2.04577e+06	1.92918e+06	2.25169e+06	2.11027e+06	2.14883e+06	2.15599e+06	1.98221e+06	2.56133e+06	2.22596e+06	2.9352e+06	2.73973e+06	2.76077e+06	2.59445e+06	2.42378e+06	2.82842e+06	2.10236e+06	2.37361e+06	2.40694e+06	C14447	-
mws0628	121.029	92.0268	122.037	C7H6O2	[M-H]-	4-Hydroxybenzaldehyde	Others	Aldehyde compounds	123-08-0	3	860155	724342	582794	555198	510923	527202	1.0007e+06	577512	950023	781995	750422	800577	1.30652e+06	1.28823e+06	1.27091e+06	825904	851727	739654	C00633	ko01100
MWSslk074	343.123	59.0134	344.132	C12H24O11	[M-H]-	Lactitol	Others	Saccharides	585-86-4	3	7.59736e+06	7.36134e+06	4.67347e+06	2.03131e+07	1.25966e+07	7.33674e+06	1.291e+07	1.80679e+07	2.73699e+07	1.61191e+07	1.2527e+07	3.47243e+07	1.22149e+07	1.2221e+07	1.24262e+07	1.29629e+07	1.15229e+07	1.13808e+07	-	-
mws0089	447.09	285.04	448.101	C21H20O11	[M-H]-	Kaempferol-7-O-glucoside	Flavonoids	Flavonols	16290-07-6	2	1.67888e+07	2.30973e+07	1.96249e+07	1.00233e+07	8.36859e+06	8.79349e+06	1.7151e+07	8.16444e+06	1.36308e+07	1.22856e+07	1.27609e+07	1.29701e+07	154086	109620	110483	10165884	1.14548e+07	1.1668e+07	-	-
Lmmp003487	639.12	287.05	638.112	C27H26O18	[M+H]+	Luteolin-7-O-glucuronide-(2→1)-glucuronide	Flavonoids	Flavones	-	1	1.37574e+07	1.19541e+07	1.22376e+07	532976	446519	450051	20005	9715.91	9	2.92563e+06	3.07395e+06	3.64091e+06	21527.2	10851.6	10005	4.01964e+06	3.85225e+06	3.47794e+06	-	-
MWSmce039	124.037	80.0495	123.032	C6H5NO2	[M+H]+	Isonicotinic acid	Others	Vitamin	55-22-1	3	91755.2	146909	134025	306582	258204	279230	146578	100978	138686	992380	901077	1.09579e+06	250925	324359	232381	347511	364785	315279	C07446	-
mws0237	187.098	125.097	188.105	C9H16O4	[M-H]-	Azelaic acid	Organic acids	Organic acids	123-99-9	3	779097	778995	963763	848237	921661	863199	1.03503e+06	879594	1.27879e+06	1.17551e+06	1.21626e+06	1.16974e+06	895003	768465	919555	898117	776145	855223	C08261	-
mws0001	133.061	74.0237	132.054	C4H8N2O3	[M+H]+	L-Asparagine	Amino acids and derivatives	Amino acids and derivatives	70-47-3	3	39401.9	34680	52728	832766	815670	675654	3.21067e+06	187039	2.31974e+06	2.38287e+06	2.35381e+06	2.36515e+06	3.97537e+06	3.58748e+06	3.99274e+06	1.62518e+06	1.51317e+06	1.75259e+06	C00152	ko00250,ko00460,ko00970,ko01100,ko01110,ko01230
Lmhn003240	237.04	121.03	238.048	C11H10O6	[M-H]-	Benzoylmalic acid	Phenolic acids	Phenolic acids	22138-51-8	1	237975	248443	238424	1.15837e+06	1.12008e+06	1.2387e+06	62785.3	138614	70543.4	914974	857300	925106	188958	208561	250128	422384	390764	453004	-	-
MWS3166	312.255	74.0256	313.262	C18H35NO3	[M-H]-	N-Palmitoylglycine	Amino acids and derivatives	Amino acids and derivatives	2441-41-0	3	29727.5	33592.8	18763.2	10522.8	9299.32	10189	10784.6	11086	11606.5	15409.6	13989.6	12634.2	12566.5	11876.7	13959	11380.1	13079.4	12834.1	-	-
pme1730	117.019	73.0282	118.027	C4H6O4	[M-H]-	D-Erythronolactone	Organic acids	Organic acids	15667-21-7	3	59862.2	54405.9	53951.1	88641.2	91171.3	100571	234396	40970.3	170804	67140	72918.2	66814.8	55389.8	38245.8	55179.1	69829.8	64985.2	75347.4	-	-
pmd0146	548.371	184.073	547.364	C28H54NO7P	[M+H]+	LysoPC 20:2(2n isomer)	Lipids	LPC	-	3	35479.9	46804.7	48851.2	51091.6	73444.5	74934	219415	136668	274324	68563.7	73525.7	67270.9	66355.2	38459.8	62086.1	88777.5	87513.2	77355.6	-	-
mws0437	151.061	59.0139	152.069	C5H12O5	[M-H]-	D-Arabitol	Others	Saccharides	488-82-4	3	387710	556245	240193	379300	164159	181321	223398	43111.9	167918	262661	141953	250201	51982	46057.7	137971	124251	119851	107487	C01904	ko00040,ko01100
MWSHY0031	447.09	271.06	446.085	C21H18O11	[M+H]+	Apigenin-7-O-glucuronide	Flavonoids	Flavones	29741-09-1	1	2.02329e+07	1.65256e+07	1.74971e+07	2.15008e+06	2.41359e+06	2.17164e+06	134128	140393	147471	305595	366731	456289	89193.6	84617.3	89043.3	3.95049e+06	4.21823e+06	3.63429e+06	-	-
Qmzp101908	391.17	149.02	390.168	C21H26O7	[M+H]+	5'-Methoxylariciresinol	Lignans and Coumarins	Lignans	105256-12-0	3	10912.8	9	7763.61	161916	210283	169874	29942.3	9	21368.6	9	14391.5	9	335182	366188	293062	154880	161830	139658	-	-
MWS3136	167.04	108.028	168.042	C8H8O4	[M-H]-	4-Methoxysalicylic Acid	Phenolic acids	Phenolic acids	2237-36-7	3	20528	7465.43	17912.2	54128	51013.6	45500.6	30066.6	11454.9	24735.5	28873	37260.4	33391.1	88978.9	85574.9	107539	53270.6	45877.2	49586.1	-	-
Lmhp009590	508.34	184.073	507.332	C25H50NO7P	[M+H]+	LysoPC 17:1	Lipids	LPC	-	1	46574.7	100248	121277	54774.7	50603.5	48942	63933.8	13592.5	20499.5	56945.7	111465	65306.3	23819.2	48805.2	52290.5	38166.5	32865.2	35532.2	-	-
pmb0490	235.144	147.044	234.137	C13H18N2O2	[M+H]+	p-Coumaroylputrescine	Alkaloids	Phenolamine	34136-53-3	3	616335	1.07531e+06	1.02407e+06	500963	532787	537369	85586.3	679890	172839	1.22455e+06	1.16245e+06	1.11827e+06	73381.3	9	68940.8	628745	724481	651825	C18326	ko00330,ko01100
mws0972	131.071	85.0659	132.079	C6H12O3	[M-H]-	6-Hydroxyhexanoic acid	Organic acids	Organic acids	1191-25-9	3	352946	281708	251525	295465	271864	283480	246177	168943	204464	323071	376320	296074	187200	172545	173773	207522	239029	214568	C06103	-
MW0009321	164.07	136.08	163.063	C9H9NO2	[M+H]+	4-Acetamidobenzaldehyde	Others	Aldehyde compounds	122-85-0	3	5.72118e+06	4.24636e+06	4.40026e+06	5.97473e+06	6.83494e+06	6.68882e+06	465399	1.33963e+06	712805	5.48984e+06	5.41047e+06	4.44896e+06	9.11149e+06	8.65989e+06	7.99459e+06	3.89561e+06	4.41035e+06	3.86802e+06	-	-
pmb0565	509.129	347.076	508.122	C23H24O13	[M+H]+	Syringetin-3-O-glucoside	Flavonoids	Flavonols	40039-49-4	3	3.00815e+06	3.15597e+06	3.69067e+06	4.02724e+06	2.93207e+06	3.39382e+06	98021.3	1.06611e+06	206701	739998	679079	778717	5.76196e+06	4.79509e+06	4.67235e+06	1.53823e+06	1.4772e+06	1.32609e+06	-	-
mws0376	115.004	71.0139	116.011	C4H4O4	[M-H]-	Fumaric acid	Organic acids	Organic acids	110-17-8	3	759520	750055	655999	5.5495e+06	5.78039e+06	6.37295e+06	2.78314e+06	2.91367e+06	2.30317e+06	6.62681e+06	5.6236e+06	6.16412e+06	1.79477e+06	1.94733e+06	2.03396e+06	3.64881e+06	3.6343e+06	3.1856e+06	C00122	ko00020,ko00190,ko00220,ko00250,ko00350,ko00360,ko00620,ko00650,ko00760,ko01100,ko01110,ko01200
pme0271	115.004	71.0139	116.011	C4H4O4	[M-H]-	Maleic acid	Organic acids	Organic acids	110-16-7	3	759520	750055	655999	5.5495e+06	5.78039e+06	6.37295e+06	2.78314e+06	2.91367e+06	2.30317e+06	6.62681e+06	5.6236e+06	6.16412e+06	1.79477e+06	1.94733e+06	2.03396e+06	3.64881e+06	3.6343e+06	3.1856e+06	C01384	ko00350,ko00650,ko00760,ko01100
Hmcn001884	463.09	301.03	464.096	C21H20O12	[M-H]-	6-Hydroxyluteolin 5-glucoside	Flavonoids	Flavones	-	2	1.65169e+06	1.02118e+06	1.4206e+06	1.23834e+06	1.26141e+06	1.01359e+06	1.47078e+06	1.81916e+06	1.38802e+06	341374	457119	407117	1.98323e+06	2.09684e+06	2.1052e+06	1.25783e+06	1.38197e+06	1.1921e+06	-	-
Lmmp003783	479.09	303.05	478.075	C21H18O13	[M+H]+	Quercetin-3-O-glucuronide	Flavonoids	Flavonols	22688-79-5	3	9.87984e+06	7.44931e+06	5.94824e+06	3.19773e+06	2.98368e+06	2.75004e+06	3.03315e+06	902356	3.51473e+06	840414	832116	905812	710037	9	375684	2.76834e+06	3.10779e+06	3.20482e+06	-	-
Lmdn003756	193.05	135.05	194.058	C10H10O4	[M-H]-	Methyl caffeate	Phenolic acids	Phenolic acids	3843-74-1	2	60167.5	81887.5	63103.3	93108.7	71046.9	78498.7	76949	47008.3	86907.1	17551.3	9724.14	14008.2	45142	40829	36459.5	52155.1	46366.2	53634.1	C10477	-
Cmyn001328	339.069	177.018	340.079	C15H16O9	[M-H]-	Daphnin	Lignans and Coumarins	Coumarins	486-55-5	1	8.80458e+07	5.8549e+07	4.11982e+07	5.29521e+07	5.39091e+07	5.43319e+07	979737	7.05318e+06	1.57439e+06	3.97627e+07	4.07973e+07	4.12191e+07	2.94137e+07	2.5465e+07	2.88211e+07	1.77726e+07	1.63764e+07	1.90631e+07	C01421	-
pme1738	138.079	94.0651	137.071	C7H9N2O	[M+H]+	3-Carbamyl-1-methylpyridinium;(1-Methylnicotinamide)	Alkaloids	Pyridine alkaloids	1005-24-9	3	127141	201485	186898	1.29614e+06	1.35012e+06	1.36144e+06	1.48486e+06	1.61969e+06	1.50515e+06	595786	549830	613438	339881	430173	416439	685808	797525	760951	C02918	ko00760,ko01100
Qmyp101114	371.21	209.15	370.199	C19H30O7	[M+H]+	9-O-β-D-Glucoside of 3-hydroxy-7,8-didehydro-β-ionol	Terpenoids	Sesquiterpenoids	-	1	892354	484608	2085160	337578	102973	145401	4.02771e+06	1.51302e+06	6.82546e+06	9	165353	9	308252	376990	312835	927309	1.02092e+06	879204	-	-
Zmzn003953	309.2	227.2	310.214	C18H30O4	[M-H]-	13(s)-hydroperoxy-(9z,11e,15z)-octadecatrienoic acid	Lipids	Free fatty acids	67597-26-6	1	2.85155e+06	3.71255e+06	4.16887e+06	3.58452e+06	3.62837e+06	3.58081e+06	5.42402e+06	3.65346e+06	5.90714e+06	3.21721e+06	3.27262e+06	3.13835e+06	2.49741e+06	2.63683e+06	2.993e+06	3.41468e+06	3.36345e+06	2.96106e+06	C04785	ko00592,ko01100,ko01110
MW0156705	337.11	175.06	336.11	C11H20N4O6S1	[M+H]+	Ser-Gln-Cys	Amino acids and derivatives	Amino acids and derivatives	-	3	641343	579822	587793	478448	246558	418426	249027	242879	289051	570039	547285	567458	380709	363202	335487	376455	422558	366886	-	-
pmb0863	492.308	184.073	491.301	C24H46NO7P	[M+H]+	LysoPC 16:2(2n isomer)	Lipids	LPC	-	3	6276.1	9000.41	15104.4	12984.4	18032.8	21433.5	167294	39112.9	163448	83491.1	57138.2	68335.6	26214.1	21699.2	19324.5	40385.1	44487.8	47108.8	-	-
Zmdn003480	537.2	375.15	538.205	C26H34O12	[M-H]-	Cycloolivil-6-O-glucoside	Lignans and Coumarins	Lignans	-	2	1.60278e+06	1.36452e+06	933929	239319	946887	693417	232646	1.36116e+06	225983	770022	620132	705644	1.17674e+06	1.14636e+06	1.28208e+06	872285	953855	818807	-	-
Wasn000410	245.04	153	246.05	C6H15O8P	[M-H]-	sn-glycero-3-phospho-(1'-sn-glycerol)	Others	Others	-	1	61835.7	71436.6	145635	819860	587163	640445	2.32266e+07	1.45165e+06	9.34003e+06	700987	578383	538067	678190	681635	675251	1.55867e+06	1.68431e+06	1.81894e+06	-	-
Zmjp000624	168.065	150.054	167.058	C8H9NO3	[M+H]+	Pyridoxal	Others	Vitamin	66-72-8	3	967103	829979	1.03886e+06	828272	810002	884571	705112	418417	685670	1.25297e+06	1.14988e+06	1.22598e+06	470260	409025	558492	639597	743707	717172	C00250	ko00750,ko01100,ko01240
mws1080	341.11	179.06	342.116	C12H22O11	[M-H]-	Galactinol	Others	Saccharides	3687-64-7	1	5.39056e+07	3.61742e+07	4.74079e+07	4.46565e+07	6.19389e+07	5.77003e+07	7.9615e+07	5.02555e+07	9.69197e+07	3.96225e+07	4.92817e+07	5.04264e+07	2.44191e+07	2.66753e+07	3.14428e+07	3.9009e+07	4.24688e+07	3.6413e+07	C01235	ko00052,ko01100
Wasn003938	283.08	121.03	284.09	C13H16O7	[M-H]-	Benzoyl-Beta-D-Glucoside	Phenolic acids	Phenolic acids	-	1	41153.5	41043.8	32689.2	122583	227421	160276	75552.1	73596.5	84143.6	52199.4	40823.4	40341.8	35065	28328	54645.2	76483.3	71559.5	83446.7	-	-
Zmyn000230	147.03	57.03	148.037	C5H8O5	[M-H]-	2-Dehydro-3-deoxy-L-arabinonate	Others	Saccharides	-	1	2.79747e+06	2.29952e+06	2.04777e+06	7.89189e+06	7.44734e+06	7.67626e+06	3.96229e+06	3.63453e+06	4.53738e+06	5.98053e+06	5.40808e+06	6.07772e+06	7.49857e+06	5.96179e+06	6.7627e+06	4.4652e+06	5.0086e+06	5.19404e+06	C00684	ko00053,ko01100
Hmcn000773	507.17	179.05	508.179	C21H32O14	[M-H]-	6'-O-Glucosylaucubin	Terpenoids	Sesquiterpenoids	-	3	35232.2	42590.8	83095	48450.3	34399.3	40952.5	34224.2	70542.3	43435.3	44627.1	48674.4	49920.3	71620.4	77673.3	79584.3	31825.5	35524.7	37081	-	-
mws4134	611.145	306.079	612.152	C20H32N6O12S2	[M-H]-	Oxiglutatione	Amino acids and derivatives	Amino acids and derivatives	27025-41-8	3	14351	11537.5	12825.6	64270.4	59302.5	67561.4	445363	21861.9	198494	30754.3	29032.8	32443.2	28391.2	29515.9	18978.8	55716.2	62947.3	64659.1	C00127	ko00480,ko01100,ko01240
Hmsn002948	417.14	109.03	418.147	C18H26O11	[M-H]-	2-Hydroxyphenol-1-O-glucosyl(6→1)rhamnoside	Phenolic acids	Phenolic acids	-	3	50813	56998.7	49769.3	1.14329e+06	1.04203e+06	1.20482e+06	22573.3	56311.9	18920.1	15311.3	11204.9	12810	1.51263e+06	1.3432e+06	1.36156e+06	317962	315786	361503	-	-
mws0752	185.155	185.156	186.162	C11H22O2	[M-H]-	Undecylic Acid	Lipids	Free fatty acids	112-37-8	3	1.00942e+06	1.52751e+06	1.11454e+06	1.16194e+06	1.02767e+06	1.24465e+06	1.44219e+06	1.27857e+06	1.20746e+06	986019	1.13139e+06	1.38272e+06	1.12281e+06	1.07113e+06	1.26638e+06	1.22829e+06	1.06476e+06	1.21539e+06	C17715	-
mws0227	132.102	86.0964	131.095	C6H13NO2	[M+H]+	L-Leucine	Amino acids and derivatives	Amino acids and derivatives	61-90-5	1	700850	516745	342666	4.64814e+06	3.49066e+06	4.01056e+06	908394	925933	649441	1.22002e+06	1.24797e+06	1.30298e+06	1.05461e+06	1.13593e+06	976181	1.79641e+06	1.71381e+06	1.99177e+06	C00123	ko00280,ko00290,ko00966,ko00970,ko01100,ko01110,ko01210,ko01230,ko02010
pmb0706	713.16	465.1	712.149	C30H32O20	[M+H]+	Quercetin-3-O-(6''-O-malonyl)glucosyl-5-O-glucoside	Flavonoids	Flavonols	-	1	4.95248e+06	7.94762e+06	5.61726e+06	6.49809e+06	9.15191e+06	6.85015e+06	38736470	1.53174e+07	1.78479e+07	492064	450454	489181	21388295	8.62454e+06	9.21603e+06	7.85491e+06	7.30245e+06	6.71071e+06	-	-
Lmtn000940	345.083	139.04	346.09	C14H18O10	[M-H]-	1-O-(3,4-Dihydroxy-5-methoxy-benzoyl)-glucoside	Phenolic acids	Phenolic acids	-	3	158948	1.04726e+06	1.00721e+06	124797	148570	85079.4	1.00619e+06	5.03418e+06	1.48867e+06	324052	335366	311878	292662	255778	304670	693824	668642	775797	-	-
pmp000172	477.139	315.08	476.132	C23H24O11	[M+H]+	5,2'-Dihydroxy-7,8-dimethoxyflavone glycoside	Flavonoids	Flavones	-	3	106910	101222	151952	242254	207369	218062	37516.5	66729	32440.7	99422.8	77709.5	114099	105974	85851.2	57592	86101.4	97579.1	100039	-	-
MW0110225	345.15	287.11	344.137	C18H20N2O5	[M+H]+	Tyrosyltyrosine	Amino acids and derivatives	Amino acids and derivatives	1050-28-8	3	73814.3	72464	66965.7	984566	870747	946228	9990.55	38744.9	11378.6	1.50699e+06	1.32278e+06	1.21405e+06	1.92246e+06	2.16868e+06	2.32998e+06	653523	760370	683843	-	-
Lmbn004790	209.082	179.035	210.089	C11H14O4	[M-H]-	Methyl 3-(3-hydroxy-4-methoxyphenyl)propanoate	Phenolic acids	Phenolic acids	129150-61-4	3	212331	203002	221614	59489.4	67391.4	53882.4	42035.5	67643	18767.2	24302.8	21212.1	29551.9	52565.9	48236.7	75068.7	55076.3	54011.1	62289.6	-	-
MW0158562	443.19	399.19	442.185	C22H26N4O6	[M+H]+	Tyr-Phe-Asn	Amino acids and derivatives	Amino acids and derivatives	-	3	1.08532e+06	980607	1.24452e+06	101162	98147.6	89440.7	741252	2.22447e+06	1.3655e+06	213727	202280	227356	425861	420778	406158	437795	500698	438009	-	-
mws0014	193.05	134.04	194.058	C10H10O4	[M-H]-	Ferulic acid	Phenolic acids	Phenolic acids	537-98-4	1	17830.2	48482.9	66256.3	59160.2	43211.6	50960.5	6.52659e+06	1.47066e+07	8.12708e+06	3.51448e+06	3.10039e+06	3.20109e+06	746971	771176	589198	2.98629e+06	2.62714e+06	2.59788e+06	C01494	ko00940,ko01100,ko01110
Zmdp002216	261.14	86.1	260.137	C11H20N2O5	[M+H]+	L-γ-Glutamyl-L-leucine	Amino acids and derivatives	Amino acids and derivatives	2566-39-4	1	140833	115503	105279	804298	561336	1.41874e+06	166813	60608.9	179762	189333	182263	189843	125968	181145	161019	278315	240001	273527	-	-
Zmzp000145	189.16	84.0803	188.153	C9H20N2O2	[M+H]+	Trimethyllysine	Amino acids and derivatives	Amino acids and derivatives	23284-33-5	3	287935	727835	749715	3.87256e+06	3.63033e+06	3.80056e+06	1.46957e+06	479799	1.20593e+06	653893	684927	727006	989669	1.05e+06	1.15261e+06	1.07805e+06	1.25875e+06	1.21356e+06	C03793	ko00310,ko01100
pme3011	104.071	69.0348	103.063	C4H9NO2	[M+H]+	γ-Aminobutyric acid	Organic acids	Organic acids	56-12-2	3	325068	339980	423730	456721	424434	427108	552629	342990	642852	414760	417045	425057	118662	110258	112886	284834	268025	313473	C00334	ko00250,ko00330,ko00410,ko00650,ko00760,ko01100
HJN076	563.179	255.066	564.184	C27H32O13	[M-H]-	Pinocembrin-7-O-neohesperidoside	Flavonoids	Flavanones	13241-31-1	3	9	9	9	91199.4	85833.8	97017.6	16741.4	39923.7	15689.1	19343.6	15409.2	15467.6	43217.5	42665.1	34688.7	20372.6	21886.8	18653.7	C09828	-
ML10180524	244.09	112.05	243.085	C9H13N3O5	[M+H]+	Cytarabine	Nucleotides and derivatives	Nucleotides and derivatives	147-94-4	1	857969	793446	505101	726396	739274	801754	3.38273e+06	800887	3.3951e+06	602433	501028	498081	545957	468055	592390	756446	855219	883005	C02961	-
MWS201400	304.166	188.071	303.158	C16H21N3O3	[M+H]+	Val-Trp	Amino acids and derivatives	Amino acids and derivatives	24587-37-9	3	32942.4	218912	238056	113385	91509.4	130702	1.05783e+06	873286	1.06384e+06	138248	142458	157064	250013	266114	240554	372318	359504	417985	-	-
pme1974	87.0088	59.0139	88.016	C3H4O3	[M-H]-	Pyruvic acid	Organic acids	Organic acids	127-17-3	3	103735	146872	133883	83775.7	97411.8	81223.9	156213	190583	138677	57330.4	56454.8	73948.4	91800	76778	78641.2	98282.9	105758	90017.4	C00022	ko00010,ko00020,ko00030,ko00040,ko00053,ko00250,ko00260,ko00261,ko00270,ko00290,ko00330,ko00350,ko00360,ko00430,ko00440,ko00470,ko00620,ko00630,ko00650,ko00660,ko00710,ko00730,ko00760,ko00770,ko00900,ko01100,ko01110,ko01200,ko01210,ko01230,ko01240
pmp001309	465.1	303.1	464.096	C21H20O12	[M+H]+	6-Hydroxykaempferol-7-O-glucoside	Flavonoids	Flavonols	-	1	199783	317888	452940	742369	524924	785882	704517	1.01346e+06	804851	43785.8	28340	79292.2	701111	689792	794829	416564	375520	440952	-	-
mws1013	177.019	133.03	178.027	C9H6O4	[M-H]-	Esculetin (6,7-Dihydroxycoumarin)	Lignans and Coumarins	Coumarins	305-01-1	3	1.46766e+07	1.82684e+07	3.21333e+07	4.12399e+06	3.81834e+06	4.12921e+06	2.17229e+07	3.79227e+07	4.11543e+07	1.04928e+07	1.13577e+07	1.08656e+07	1.13894e+07	1.35408e+07	1.20667e+07	2.02756e+07	1.73268e+07	1.95455e+07	C09263	ko00999,ko01110
MW0149931	603.3	425.25	602.291	C25H42N6O11	[M+H]+	Glu-Asn-Ile-Ile-Asp	Amino acids and derivatives	Amino acids and derivatives	-	3	3.70131e+06	7.66718e+06	9.33945e+06	1.01322e+06	1.04042e+06	1.01413e+06	1.93568e+06	2.3389e+06	1.77163e+06	2.4107e+06	2.30744e+06	2.59136e+06	4.86475e+06	5.05589e+06	6.05313e+06	3.2039e+06	3.65823e+06	3.17636e+06	-	-
Lmjp003090	385.113	223.06	384.106	C17H20O10	[M+H]+	Isofraxidin-7-O-glucoside	Lignans and Coumarins	Coumarins	483-91-0	3	193352	558372	625205	333943	160066	292325	193263	219533	173934	502905	427152	482563	375098	434671	474399	309955	347533	298195	-	-
MWS20152	417.156	402.1	418.163	C22H26O8	[M-H]-	Syringaresinol	Lignans and Coumarins	Lignans	21453-71-4	3	9	15675.9	23843.7	47248.6	49864.2	51100	4773	9360.3	9	41271.9	44080.4	41597	22930.5	24587.5	23246	25469.4	29939.8	28231.5	C10889	-
Lmbn006152	279.23	59.01	280.24	C18H32O2	[M-H]-	(9Z,11E)-Octadecadienoic acid	Lipids	Free fatty acids	2540-56-9	2	11303.8	24929.7	20432.3	17486.4	14340.2	17082.7	62135.4	41528.1	52243.7	46391	51981	59057.5	14892	15423.3	15752.7	26930.6	30338.5	26082.2	C04056	ko00591
mws1491	279.233	59.0139	280.24	C18H32O2	[M-H]-	Linoleic acid	Lipids	Free fatty acids	60-33-3	2	11303.8	24929.7	20432.3	17486.4	14340.2	17082.7	62135.4	41528.1	52243.7	46391	51981	59057.5	14892	15423.3	15752.7	26930.6	30338.5	26082.2	C01595	ko00591,ko01040,ko01100
Xmtp004307	206.081	120.081	205.074	C11H11NO3	[M+H]+	methyl 6-methoxy-3-indolecarbonate	Alkaloids	Plumerane	-	3	79521.3	87888.7	92889	253354	270836	219252	166830	144152	149356	166172	162334	172598	251625	223990	215198	143143	165929	146040	-	-
Zmhn002301	325.093	163.039	326.1	C15H18O8	[M-H]-	p-Coumaric acid-4-O-glucoside	Phenolic acids	Phenolic acids	117405-48-8	3	3.11061e+06	4.70021e+06	4.35944e+06	3.85417e+06	3.62205e+06	3.54093e+06	8.20945e+06	6.77643e+06	7.93991e+06	2.49848e+06	2.47494e+06	2.39943e+06	2.08389e+06	1.83914e+06	1.69321e+06	4.84753e+06	4.14933e+06	4.73482e+06	C06739	-
mws2212	179.03	135.05	180.042	C9H8O4	[M-H]-	Caffeic acid	Phenolic acids	Phenolic acids	331-39-5	2	3.12361e+07	3.66483e+07	8.69423e+07	7.77406e+06	8.55086e+06	9.23965e+06	2.75603e+07	1.54059e+07	3.15046e+07	4.67541e+06	2.72286e+06	3.02212e+06	6.80322e+06	7.93168e+06	9.03584e+06	2.27383e+07	2.36403e+07	2.65492e+07	C01197	ko00940,ko01100,ko01110
mws0361	253.22	235.21	254.225	C16H30O2	[M-H]-	Palmitoleic Acid	Lipids	Free fatty acids	373-49-9	1	6244.01	10952.5	9603.96	12941.2	11636.7	10687.6	15151.8	15103.1	14045.2	19410.2	20086.2	18869	12272.7	15034.4	15105.9	10449	11870.7	10231.6	C08362	ko00061,ko01100
Lmbp002309	371.102	209.048	370.126	C17H22O9	[M+H]+	Sinapaldehyde-4-O-Glucoside	Phenolic acids	Phenolic acids	154461-65-1	3	174887	212791	232552	144719	9	148142	21008.1	9	9	459465	9	9	115967	124553	178892	179337	206835	180613	-	-
mws0179	367.1	190.9	368.111	C17H20O9	[M-H]-	Chlorogenic acid methyl ester	Phenolic acids	Phenolic acids	29708-87-0	3	1.21477e+07	1.1854e+07	9.26012e+06	32466.9	9	11264.2	118104	9	5410.19	15057.7	9	9	1.01518e+07	9.86311e+06	1.1306e+07	2.08886e+06	1.77434e+06	1.99354e+06	-	-
Lmhp008885	440.277	299.258	439.27	C20H42NO7P	[M+H]+	LysoPE 15:0(2n isomer)	Lipids	LPE	-	3	18582.9	24605.2	44266.4	28714.3	23525.6	22533.6	136429	100571	130816	18097.7	22702.5	32299	33611	28818.6	31829.3	40916.5	35608.7	41520.1	-	-
Ymjm000152	271.08	108.02	272.09	C12H16O7	[M-H]-	p-Hydroxypheny-β-D-allopyranoside	Phenolic acids	Phenolic acids	-	1	350752	338297	352929	139250	137821	135225	510429	257755	435074	340988	314048	316676	633496	583203	629266	337157	298431	350998	-	-
Lmgn000224	145.014	57.0346	146.022	C5H6O5	[M-H]-	2-Methyl-3-oxosuccinic acid	Organic acids	Organic acids	-	3	68935.7	99241.4	91009.8	74229	82310.8	84169.2	151516	107906	161497	66762.9	67412.7	72861.2	54616.9	40894.1	60231	71761.6	66648.1	78616.2	C06030	ko00660
MWSHY0035	463.09	287.06	462.08	C21H18O12	[M+H]+	Scutellarein-7-O-glucuronide (Scutellarin)	Flavonoids	Flavones	27740-01-8	3	1.06064e+07	8.21431e+06	8.48279e+06	5.27644e+06	4.76546e+06	4.5092e+06	9	9	9	445405	337011	365592	9	9	9	1.83532e+06	2.05152e+06	2.16503e+06	-	-
pmd0130	468.31	184.07	467.301	C22H46NO7P	[M+H]+	LysoPC 14:0	Lipids	LPC	20559-16-4	1	58491.5	79815.9	83729.1	49037.5	32090.3	36543.6	225212	53147.1	190040	52105.9	45874.8	75467.6	25174.3	40155.9	20959.7	57414.9	65454.2	67357.9	-	-
Lhmp101303	277.09	115.04	276.084	C11H16O8	[M+H]+	Ranunculinin glucoside	Others	Others	-	1	4.00215e+06	3.89801e+06	4.13353e+06	3.34855e+06	3.49734e+06	3.60343e+06	3.13638e+06	1.47099e+06	1.97952e+06	1.62793e+06	1.71142e+06	1.39783e+06	2.09036e+06	1.75007e+06	1.81582e+06	2.77763e+06	2.3553e+06	2.64859e+06	-	-
Zahn007990	197.12	153.13	198.126	C11H18O3	[M-H]-	5-hydroxy-3,4-dimeth-yl-5-pentylfuran-2(5H)-one	Others	Others	-	1	31513.4	19701.5	25104.6	21904.2	25534.4	22881.5	69879.4	41497.9	53894	23685.1	29367.8	34196.4	37500.3	38200.5	32946.8	37959.1	32117.7	35638.8	-	-
Lmmn000774	343.103	181.051	344.111	C15H20O9	[M-H]-	Dihydrocaffeoylglucose	Phenolic acids	Phenolic acids	-	3	2.61503e+06	2.72018e+06	2.74988e+06	2.56243e+06	2.7224e+06	2.90818e+06	380731	1.15278e+06	509093	2.15619e+06	2.39876e+06	2.18872e+06	630118	796921	721978	1.83868e+06	1.56771e+06	1.79333e+06	-	-
pmb0197	298.115	166.072	297.107	C11H15N5O5	[M+H]+	N7-Methylguanosine	Nucleotides and derivatives	Nucleotides and derivatives	20244-86-4	3	73715.5	63855.8	70695.3	120591	126848	134854	532807	242790	538086	157525	161814	166211	200933	206052	204495	162061	175697	191638	C20674	-
Qmjp080407	291.19	233.16	290.188	C18H26O3	[M+H]+	14(15)-Bisnor-13-oxolabd-8(17),11(E)-dien-19-oic acid	Terpenoids	Sesquiterpenoids	-	1	264057	188913	156574	324864	323471	302382	217947	153734	211357	312961	367916	317701	304453	327528	350664	252960	277911	235086	-	-
Lmhp005872	455.218	177.055	454.21	C25H30N2O6	[M+H]+	Diferuloylcadaverine	Alkaloids	Phenolamine	-	3	9	15499.4	12441.8	788253	829264	634750	234926	76594.9	155453	13864.9	17119.5	18739.5	2.30174e+06	1.8905e+06	1.82161e+06	490133	454974	538003	-	-
MWStz152	206.082	118.069	205.074	C11H11NO3	[M+H]+	2-(Acetylamino)-3-phenyl-2-propenoic acid	Alkaloids	Alkaloids	5469-45-4	3	43044.6	33393.5	44903.2	89332.1	83646.6	84228.7	37494.4	36474.6	41798.1	33732.4	48048.9	85670.1	87351.4	62151.2	94275.3	48626.7	43339.2	41371.9	-	-
Lmbn001288	131.035	87.0443	132.042	C5H8O4	[M-H]-	2-Hydroxy-2-methyl-3-oxobutanoic acid	Organic acids	Organic acids	71698-08-3	3	61035.2	60069	52118.7	209220	242684	224790	215174	38951.7	144258	112044	119903	107379	100974	93186.7	103398	125351	107099	110714	C06010	ko00290,ko00650,ko00660,ko00770,ko01100,ko01110,ko01210,ko01230
mws0473	131.035	87.0452	132.042	C5H8O4	[M-H]-	2-Methylsuccinic acid	Organic acids	Organic acids	498-21-5	3	55406	582896	518284	2.23689e+06	211068	2.21427e+06	2.35879e+06	33449.4	1.40236e+06	1.09185e+06	101346	1.10238e+06	1.02201e+06	1.07765e+06	88304.8	112218	94658	104296	-	-
Lmmn002164	131.035	87.0452	132.042	C5H8O4	[M-H]-	Monomethyl succinate	Organic acids	Organic acids	3878-55-5	3	55406	582896	518284	2.23689e+06	211068	2.21427e+06	2.35879e+06	33449.4	1.40236e+06	1.09185e+06	101346	1.10238e+06	1.02201e+06	1.07765e+06	88304.8	112218	94658	104296	-	-
Lmmn007259	517.19	489.19	518.194	C30H30O8	[M-H]-	Gossypol	Terpenoids	Sesquiterpenoids	303-45-7	3	27871.3	36020.3	29326.7	28331.2	28756.7	33655.4	32436.3	22047.6	24225.3	33421.2	34408	37646.3	29211.4	33584.8	32585.4	32836	28244.6	28667.1	C07667	ko00909,ko01110
mws1045	625.141	463.087	626.148	C27H30O17	[M-H]-	Myricetin-3-O-rutinoside	Flavonoids	Flavonols	-	3	6.29783e+06	9.71343e+06	9.96627e+06	2.29022e+07	1.70367e+07	2.41882e+07	4.95803e+06	2.86335e+07	7.21375e+06	906897	909558	806927	2.7474e+07	2.87054e+07	2.87218e+07	1.07261e+07	1.25354e+07	1.24119e+07	-	-
mws0866	259.022	96.9696	260.03	C6H13O9P	[M-H]-	D-Glucose 6-phosphate	Others	Saccharides	56-73-5	1	1.20813e+06	903292	1.31801e+06	1.13965e+06	1.19201e+06	1.28511e+06	7.18261e+06	1.45329e+06	5.47145e+06	1.50112e+06	1.37607e+06	1.66018e+06	944277	985386	985834	1.48146e+06	1.46329e+06	1.70221e+06	C00092	ko00500,ko00524,ko00562,ko01100,ko01110
pme2836	178.086	160.076	177.079	C10H11NO2	[M+H]+	5-Hydroxytryptophol	Alkaloids	Plumerane	154-02-9	3	841525	782384	572014	673348	631277	447425	416269	186407	309323	751090	815055	598031	544982	689477	538442	427208	491431	502586	-	-
Zmdn011161	239.07	223.03	240.079	C15H12O3	[M-H]-	Chrysophanol-9-anthrone	Quinones	Anthraquinone	491-58-7	3	44501.6	47292.3	51162.5	53690.8	41518.7	50189.4	50807.2	47910.9	40175.3	47891.9	57998.2	73234.7	49073.9	56458.9	56164.3	44520.4	52436.1	51169.1	C10314	-
mws0715	263.104	145.062	264.111	C13H16N2O4	[M-H]-	Phenylacetyl-L-glutamine	Amino acids and derivatives	Amino acids and derivatives	28047-15-6	3	71017.8	64019.3	32201	238473	224508	269741	20973.3	11573.1	29447.4	395783	420257	386393	447916	413680	410962	174319	195186	207052	C04148	ko00360
Cmbp005523	417.116	163.039	416.111	C21H20O9	[M+H]+	1,3-O-Dicaffeoylglycerol	Phenolic acids	Phenolic acids	-	3	277280	318013	323999	325679	346675	350085	6363.85	14272.4	12748.2	94720.5	132405	114550	34043.2	75353.4	105055	133581	128372	151143	-	-
mws1377	157.076	103.054	156.069	C10H8N2	[M+H]+	2,3'-Bipyridine	Alkaloids	Pyridine alkaloids	581-50-0	3	74067.1	94239.5	74306	34675.8	10368.6	18579.3	66381.6	112029	82359.8	13963.2	14233.7	13340	29085.4	29870.7	26136.4	38587	32431.5	36052.7	-	-
Hmbn005207	471.351	471.351	472.355	C30H48O4	[M-H]-	3,23-Dihydroxyolean-12-en-28-oic acid (Hederagenin)	Terpenoids	Triterpene	465-99-6	3	33617.5	32101.7	9	160833	151201	132944	188860	126927	335882	246981	226559	235344	302831	313160	294858	174663	150168	175802	-	-
pmp000120	463.12	427.1	462.116	C22H22O11	[M+H]+	Diosmetin-6-C-glucoside	Flavonoids	Flavones	-	1	4294.4	11670	5005	5005	9	9	3.64505e+06	2.3008e+06	4.00148e+06	589857	583231	742283	9	8340	9	1.32987e+06	1.37001e+06	1.15945e+06	-	-
Lmsn002288	503.14	341.09	504.148	C21H28O14	[M-H]-	1-O-Caffeoyl-(6-O-glucosyl)-β-D-glucose	Phenolic acids	Phenolic acids	-	1	354556	611330	707392	1.88676e+07	2.02399e+07	1.91568e+07	817396	2.52557e+06	893584	1.55935e+07	1.52608e+07	1.55713e+07	2.00843e+06	1.82493e+06	2.19074e+06	6.56677e+06	5.61204e+06	6.53663e+06	-	-
Zmyn003693	267.067	252.044	268.074	C16H12O4	[M-H]-	6-Hydroxy-2'-methoxyflavone	Flavonoids	Flavones	61546-59-6	3	23848.1	51446.6	38072.9	36846.3	50055.6	38169	39043.9	131331	21326.6	18752.2	19595.1	39264.8	21951.9	47812.7	30887.1	43332.8	36476.8	41213.4	C15203	-
Lmyn001269	609.146	285.039	610.154	C27H30O16	[M-H]-	Kaempferol-3-O-sophoroside	Flavonoids	Flavonols	19895-95-5	3	51527.3	47598	45687.1	293151	316318	309142	42155.1	35223.1	45005.3	31120.2	35414.3	40140.1	92170.8	88195.3	93917.3	79212	82214.8	93246.9	C12634	ko00944,ko01110
mws1574	373.114	123.008	374.121	C16H22O10	[M-H]-	Geniposidic acid	Terpenoids	Monoterpenoids	27741-01-1	3	141620	243186	151127	121284	175338	215150	210730	262164	253525	113645	87127.9	118849	104625	90064.2	92186.4	115274	119762	101064	C11673	ko00902,ko01110
Lmhp011562	353.27	261.22	352.261	C21H36O4	[M+H]+	1-α-Linolenoyl-glycerol	Lipids	Glycerol ester	-	2	154732	227695	180605	315006	298230	275994	3.90297e+06	587674	2.30309e+06	249335	213778	240335	63998.2	75890.8	76114.4	376247	406899	341493	-	-
mws4532g	133.097	70.0658	132.09	C5H12N2O2	[M+H]+	D-Ornithine	Amino acids and derivatives	Amino acids and derivatives	348-66-3	3	17966.6	32861.1	16643	110583	91922.5	80564.5	306586	130092	213196	235717	224515	217467	390695	357471	354520	158018	187495	168147	-	-
pme1439	165.055	119.049	164.047	C9H8O3	[M+H]+	p-Coumaric acid	Phenolic acids	Phenolic acids	501-98-4	3	260671	193010	241084	158425	136830	130548	9	137975	126730	9	116731	153420	9	9	100193	131233	110228	124477	C00811	ko00130,ko00350,ko00940,ko00950,ko01100,ko01110
pmb0889	279.232	95.0855	278.225	C18H30O2	[M+H]+	Punicic acid (9Z,11E,13Z-octadecatrienoic acid)	Lipids	Free fatty acids	544-72-9	3	362820	567163	605904	140079	122403	118942	729140	427903	613421	283547	271329	278007	162031	149678	139325	223663	263203	259755	C08364	-
MWSmce591	235.17	105.07	234.162	C15H22O2	[M+H]+	Curcumenol	Terpenoids	Sesquiterpenoids	19431-84-6	2	65185.7	50139.5	83222.1	59886.1	55915	63823.5	113709	107253	130724	45838.9	44130.2	50874.2	62345.6	60712.8	51799.6	58070.5	65887.3	55824.1	C16942	-
pme1173	137.046	110.035	136.038	C5H4N4O	[M+H]+	Allopurinol	Nucleotides and derivatives	Nucleotides and derivatives	315-30-0	3	298175	534284	273585	913721	800935	725966	2.02817e+06	2.31534e+06	1.23539e+06	792104	803700	800035	352988	337874	368205	643587	767201	724800	-	-
Cmmn012461	299.2	299.2	300.209	C20H28O2	[M-H]-	Dehydroabietic acid	Terpenoids	Ditepenoids	1740-19-8	3	1.52239e+06	1.69065e+06	1.45702e+06	1.1491e+06	1.43184e+06	1.49484e+06	1.72101e+06	1.56077e+06	1.77358e+06	1.28229e+06	1.47802e+06	1.42393e+06	1.27477e+06	1.35122e+06	1.33079e+06	1.31806e+06	1.57391e+06	1.44871e+06	C12078	-
MWSmce024	355.096	193.047	354.095	C16H18O9	[M+H]+	Scopoletin-7-O-glucoside (Scopolin)	Lignans and Coumarins	Coumarins	531-44-2	3	668392	705440	821543	389105	479620	490105	2.51076e+06	2.79998e+06	3.76168e+06	1.17581e+06	945301	862413	860039	898553	1.09058e+06	889320	1.0445e+06	910864	C01527	ko00999,ko01110
pmn001400	375.11	243.1	376.116	C19H20O8	[M-H]-	2,3,5,4'-Tetrahydroxystilbene-2-O-xyloside	Others	Stilbene	-	3	705371	470832	414391	34343.6	28806.9	25215.4	5560.83	13927.4	9	26312.5	28140.1	26149	119101	105454	84741.8	115175	112883	132418	-	-
Zmhp003514	301.072	286.054	300.063	C16H12O6	[M+H]+	6,7,8-Tetrahydroxy-5-methoxyflavone	Flavonoids	Flavones	-	3	1.20855e+06	1.37531e+06	2.26684e+06	2.37048e+06	2.21571e+06	2.28437e+06	3.82394e+06	745299	4.14424e+06	3.54506e+06	3.44128e+06	3.46622e+06	20606.2	7267.87	11465	1.67615e+06	1.79347e+06	1.50011e+06	-	-
pmp001106	595.166	577.156	594.159	C27H30O15	[M+H]+	Vitexin-2''-O-glucoside	Flavonoids	Flavones	61360-94-9	3	252483	298510	312692	185181	285916	239685	1.46628e+06	2.30629e+06	1.68612e+06	1.11237e+06	1.04972e+06	1.25583e+06	176380	278868	248615	579287	646482	692827	C04024	ko00944
MWS20141	115.039	97.0279	114.032	C5H6O3	[M+H]+	2-Hydroxy-4-methyl-2H-furan-5-one	Others	Ketone compounds	931-23-7	3	24808	13589.2	9	69712.6	80981.5	82070.1	6929.09	9202.76	10362.9	25910.8	22389.8	7885.36	501308	469718	501192	104402	114387	124890	-	-
Lmmp003903	491.118	287.05	490.111	C23H22O12	[M+H]+	Kaempferol-3-O-(2''-O-acetyl)glucoside	Flavonoids	Flavonols	-	3	469297	481492	334244	271121	215739	208981	1.78221e+06	569747	2.23717e+06	467017	432371	397736	35762.9	18859.7	15745.5	520500	578638	484966	-	-
Zmjp004455	399.165	237.113	398.158	C19H26O9	[M+H]+	Trollioside	Phenolic acids	Phenolic acids	-	3	615873	512099	579215	313396	258709	250359	101312	248183	118558	148247	173445	220252	148029	160494	134869	170910	197881	202620	-	-
MW0153689	473.2	311.14	472.189	C22H28N6O4S1	[M+H]+	Met-Trp-His	Amino acids and derivatives	Amino acids and derivatives	-	3	3.44848e+06	2.66456e+06	2.36299e+06	1.23901e+06	1.38678e+06	1.1335e+06	670254	3.22587e+06	1.09427e+06	1.33095e+06	1.39826e+06	1.39473e+06	2.54713e+06	2.47595e+06	2.67266e+06	1.60996e+06	1.91772e+06	1.70757e+06	-	-
Lmmn004625	449.109	287.056	450.116	C21H22O11	[M-H]-	Dihydrokaempferol-7-O-glucoside	Flavonoids	Flavanonols	-	3	1387429	1.28012e+06	1.53022e+06	922353	915118	1.0985e+06	919680	1.22909e+06	910595	559008	563247	573661	1.44426e+06	1.47266e+06	1.54248e+06	895218	1.05477e+06	918171	-	-
mws0467	165.06	119.05	166.063	C9H10O3	[M-H]-	3-(4-Hydroxyphenyl)-propionic acid	Phenolic acids	Phenolic acids	501-97-3	1	6.52273e+06	8.46396e+06	8.57566e+06	9.78774e+06	6.37224e+06	6.69711e+06	1.15005e+07	3.33161e+06	7.5802e+06	6.99255e+06	7.05665e+06	4.86658e+06	9	9	9	4.68652e+06	5.32882e+06	5.60291e+06	C01744	-
MWS1872	225.055	105.033	224.047	C14H8O3	[M+H]+	1-Hydroxyanthraquinone	Quinones	Anthraquinone	129-43-1	3	32478.2	35082.2	50418.3	31009	26897	34134.3	44967	46920.6	52258	25339.2	30605.8	28359.6	30665.8	24206.5	28275.7	27880.2	32947.9	32551	C02980	-
MWS201426	221.097	133.032	220.088	C8H16N2O3S	[M+H]+	Ala-Met	Amino acids and derivatives	Amino acids and derivatives	14486-05-6	3	17674.3	4080.9	16915	29838.9	39083.5	40358.3	71580.9	19818.8	132635	32204.6	30028.6	28241.4	21675	21675	13340	22792.3	23287.1	26848.3	-	-
pme3081	169.097	134.06	168.09	C8H12N2O2	[M+H]+	4-(Aminomethyl)-5-(hydroxymethyl)-2-methylpyridin-3-ol	Alkaloids	Alkaloids	85-87-0	3	913117	866268	752593	219096	239863	237759	77813.7	677437	116044	221200	214175	176103	167371	155567	163370	255805	216045	252176	C00534	ko00750,ko01100
MW0105037	211.13	91.06	188.141	C10H20O3	[M+Na]+	3-Hydroxydecanoic acid	Organic acids	Organic acids	14292-26-3	3	119792	279560	84853.5	110790	152195	74497.8	67358.4	196545	81661.7	109943	204857	181572	208706	266984	197661	132197	157394	139088	-	-
mws0027	197.046	123.009	198.053	C9H10O5	[M-H]-	Syringic acid	Phenolic acids	Phenolic acids	530-57-4	3	126180	148596	156124	139134	152276	142624	9	9	9	945384	954208	931329	567048	560616	549610	246742	240579	284128	C10833	-
pme3961	252.11	136.06	251.102	C10H13N5O3	[M+H]+	2'-Deoxyadenosine	Nucleotides and derivatives	Nucleotides and derivatives	958-09-8	3	200006	266897	248774	173769	209824	212647	1.28089e+06	234918	926091	319819	338518	343757	179333	165831	241987	319725	308285	267586	C00559	ko00230,ko01100,ko01232,ko02010
MWS201408	263.087	136.039	262.08	C9H14N2O7	[M+H]+	Asp-Glu	Amino acids and derivatives	Amino acids and derivatives	6157-06-8	3	35771.3	18461.9	21647.6	80353.1	53039.6	54846.4	74643.8	22714.5	42069.6	55743.6	32167.7	37664.1	43838.9	38354.4	47489.4	38910.6	45950.2	45721.1	-	-
Zmhn001883	329.088	209.042	330.095	C14H18O9	[M-H]-	Vanillic acid-4-O-glucoside	Phenolic acids	Phenolic acids	32142-31-7	3	23463	33005	32717.4	95064.6	95043.9	96302.6	25659	35860.4	25559.5	138373	173412	149791	116497	113387	84981.3	64407.8	77333.2	73124.7	-	-
Hamp011640	256.26	102.09	255.256	C16H33NO	[M+H]+	palmitic amide	Others	Others	-	1	145337	146437	179612	83759.2	154762	112780	147378	242611	215606	68299	151398	48411.7	44527.1	44821.9	57332.3	54120.6	65130.6	60098	-	-
Lmsn004970	503.12	179.04	504.127	C24H24O12	[M-H]-	3,6-Di-O-caffeoyl glucose	Phenolic acids	Phenolic acids	-	1	446346	2.68132e+06	6.77096e+06	1.48888e+07	1.48329e+07	1.46643e+07	9.31658e+06	3.78514e+06	9.3544e+06	943836	911194	908395	475555	464185	473527	3.94489e+06	4.73203e+06	4.51293e+06	-	-
pme0122	189.123	126.091	188.116	C8H16N2O3	[M+H]+	N6-Acetyl-L-lysine	Amino acids and derivatives	Amino acids and derivatives	692-04-6	3	29583.4	74421.2	42939.1	176367	184858	152113	152466	135131	163953	198163	215527	219478	200765	215763	240225	155666	146767	129484	C02727	ko00310,ko01100
Zmgn000217	129.019	85.0298	130.027	C5H6O4	[M-H]-	Itaconic acid	Organic acids	Organic acids	97-65-4	3	66006.2	68073.7	46275.8	123781	121362	138187	347603	163614	347287	106565	111360	104841	133583	140098	149698	108687	117696	130603	C00490	ko00660,ko01100
HJN083	521.2	359.15	522.21	C26H34O11	[M-H]-	Lariciresinol-4'-O-glucoside	Lignans and Coumarins	Lignans	143663-00-7	1	686631	676654	667364	380979	566231	613978	295660	553138	450027	437660	386117	370045	707698	688359	916842	647407	540509	622061	-	-
Hmqn002118	161.025	133.03	162.032	C9H6O3	[M-H]-	7-Hydroxycoumarin;Umbelliferone	Lignans and Coumarins	Coumarins	93-35-6	3	696267	1.35305e+06	2.57321e+06	177357	174693	128370	202783	370786	211839	120964	127955	128320	1.31004e+06	1.47726e+06	1.10754e+06	685257	736439	611592	C09315	ko00999,ko01110
MW0158225	417.17	167.07	416.17	C20H24N4O6	[M+H]+	Trp-Pro-Asp	Amino acids and derivatives	Amino acids and derivatives	-	3	6.90841e+06	5.83843e+06	8.89475e+06	4.36276e+06	3.93792e+06	3.9469e+06	46679	165637	29697.3	1.49184e+06	1.52065e+06	1.30153e+06	728979	624799	643029	1.77702e+06	2.13372e+06	1.90204e+06	-	-
Lmgn000160	131.046	70.0297	132.054	C4H8N2O3	[M-H]-	3-Ureidopropionic Acid	Organic acids	Organic acids	462-88-4	3	2630.88	4547.53	4601.41	100643	102926	98963.2	539861	143539	445542	186052	201275	177361	361222	319037	352365	210544	227300	188366	C02642	ko00240,ko00410,ko00770,ko01100
MWSHY0202	237.091	135.047	236.084	C16H12O2	[M+H]+	6-Methylflavone	Flavonoids	Flavones	29976-75-8	3	93758.7	99284.8	136330	119864	90777.8	108078	142766	179018	177713	81178	87556.5	67290.9	101317	87258.5	88371.4	88977.6	96662	80060.9	-	-
pmb2804	311.223	171.138	312.23	C18H32O4	[M-H]-	13S-Hydroperoxy-9Z,11E-octadecadienoic acid	Lipids	Free fatty acids	33964-75-9	3	32499.1	34659	31742.2	37126.6	35090.8	39807.1	55900.2	50026	57110.4	85386	85872.9	88516.8	34731.5	38759.8	41109.5	55269.3	45824.6	50127.3	C04717	ko00591,ko01100
pmb0881	478.29	337.27	477.286	C23H44NO7P	[M+H]+	LysoPE 18:2	Lipids	LPE	-	3	964766	1.74406e+06	2.09791e+06	2.156e+06	1.76373e+06	1.81497e+06	1.81533e+07	7.57483e+06	2.21822e+07	1.74211e+06	1.54229e+06	2.09779e+06	1.23629e+06	1.358e+06	1.26089e+06	3.12869e+06	2.85291e+06	3.44185e+06	-	-
Lmbn000216	147.03	57.0344	148.037	C5H8O5	[M-H]-	3-Methylmalic acid	Organic acids	Organic acids	152204-30-3	1	1.62069e+06	1.34087e+06	1.44154e+06	6.17256e+06	6.39877e+06	6.22416e+06	2.96606e+06	1.32261e+06	3.8646e+06	4.02019e+06	4.77262e+06	4.30183e+06	3.70486e+06	2.03268e+06	3.73598e+06	2.92e+06	3.48214e+06	3.04353e+06	C06032	ko00290,ko00660,ko01100,ko01210,ko01230
pmb3072	481.14	319.3	482.142	C22H26O12	[M-H]-	3-O-p-Coumaroylshikimic acid-O-glucoside	Phenolic acids	Phenolic acids	-	3	286553	295096	321071	510563	521812	581808	67300.6	198485	83144	218180	201006	214793	190057	190840	164986	253962	235009	210208	-	-
mws1589	503.162	179.055	504.169	C18H32O16	[M-H]-	D-Panose	Others	Saccharides	33401-87-5	3	110380	148139	116434	137652	108812	90212.7	107599	67668.9	116895	147555	121357	143855	59652.7	56385.3	54843.2	100284	82955.6	92911.4	C00713	-
mws0255	112.05	95.0239	111.043	C4H5N3O	[M+H]+	Cytosine	Nucleotides and derivatives	Nucleotides and derivatives	71-30-7	3	302745	247036	540079	413500	403781	559445	882786	522217	1.18117e+06	256903	525748	206002	367477	370245	654840	513415	429467	449409	C00380	ko00240,ko01100,ko01232
pme0422	193.051	134.037	194.058	C10H10O4	[M-H]-	Isoferulic Acid	Phenolic acids	Phenolic acids	25522-33-2	1	19297.7	45449.5	139995	79403.5	135118	133533	5.82226e+06	1.62665e+07	8.26687e+06	2.25115e+06	2.90387e+06	2.64174e+06	783946	883449	806356	2.74878e+06	2.35031e+06	2.80864e+06	C10470	-
mws0154	173.046	93.0346	174.053	C7H10O5	[M-H]-	Shikimic acid	Organic acids	Organic acids	138-59-0	3	390973	531033	500852	256890	257870	217130	667475	612894	742128	402004	393954	413900	461486	497871	530200	400535	396042	336484	C00493	ko00400,ko00996,ko00999,ko01100,ko01110,ko01230,ko01240
mws2108	353.09	191.06	354.095	C16H18O9	[M-H]-	Cryptochlorogenic acid (4-O-Caffeoylquinic acid)	Phenolic acids	Phenolic acids	905-99-7	1	9.88773e+06	9.65165e+06	1.52597e+07	69519.5	16467.1	13698.7	9172.81	10316.3	9881.94	11858.8	5583.08	7489.31	5.70573e+06	5.76656e+06	5.50432e+06	2.88135e+06	2.94587e+06	3.41774e+06	-	-
pmb0964	366.177	204.124	365.17	C16H23N5O5	[M+H]+	Isopentenyladenine-7-N-glucoside	Nucleotides and derivatives	Nucleotides and derivatives	-	3	2.33644e+06	3.55716e+06	2.29106e+06	2.01248e+07	1.93769e+07	1.7998e+07	1.25294e+06	3.47193e+06	1.32351e+06	2.78711e+07	2.89541e+07	2.71946e+07	2.21872e+07	2.23333e+07	2.06943e+07	1.47965e+07	1.75399e+07	1.51022e+07	-	-
Qmjp080402	277.22	235.18	276.209	C18H28O2	[M+H]+	15,16-Bisnor-13-oxo-8(17),11-labdadien-19-ol	Terpenoids	Sesquiterpenoids	-	2	97939.4	205293	232822	33292	51591.3	40680.5	296964	258504	303931	54919.2	59197.4	15939.7	37522.6	36773	50547.5	79451.4	95543.3	92060.1	-	-
Lmbn005662	295.23	171.1	296.235	C18H32O3	[M-H]-	9(10)-EpOME;(9R,10S)-(12Z)-9,10-Epoxyoctadecenoic acid	Lipids	Free fatty acids	16833-56-0	2	5523.47	15810	9131.19	7639.68	6556.91	6953.31	39603.8	9705.78	29707.2	21506.2	36213.6	36468.5	8611.88	13409	10321	15917.1	13213.3	15249.8	C14825	ko00591,ko01100
Hmsn002598	301.09	139.04	302.1	C13H18O8	[M-H]-	Salirepin	Phenolic acids	Phenolic acids	26652-12-0	3	77609.5	62807.9	38347.8	82595.8	60412.8	89772.6	105821	154383	59853	111649	75978.2	103861	153374	133040	148997	78634.9	65987.8	77740.1	-	-
MW0148043	324.11	228.09	323.097	C11H21N3O4S2	[M+H]+	Cys-Met-Ala	Amino acids and derivatives	Amino acids and derivatives	-	3	17374	15429.9	23464.8	3.51976e+06	3.73622e+06	3.53299e+06	28946.2	15412.3	10493.2	270276	277323	255066	229175	222973	218136	587460	548564	661145	-	-
pmn001511	285.098	123.045	286.105	C13H18O7	[M-H]-	3-Hydroxy-5-Methylphenol-1-O-Glucoside	Phenolic acids	Phenolic acids	-	3	33122.3	26566.2	16084	77968.3	59806.9	66466	5954.98	13458	21817.4	72224	79594.4	74493.7	92499.3	100211	49241.9	30177.2	36554.5	33356.4	-	-
MWSslk035	285.099	123.045	286.105	C13H18O7	[M-H]-	Orcinol glucoside	Phenolic acids	Phenolic acids	21082-33-7	3	33122.3	26566.2	16084	77968.3	59806.9	66466	5954.98	13458	21817.4	72224	79594.4	74493.7	92499.3	100211	49241.9	30177.2	36554.5	33356.4	-	-
pme1975	103.004	59.0139	104.011	C3H4O4	[M-H]-	Malonic acid	Organic acids	Organic acids	141-82-2	3	499695	859136	479279	249757	268201	259762	2.78357e+06	326593	2.27898e+06	205033	210030	269218	229496	284705	235187	508036	465909	419036	C00383	ko00061,ko00240,ko00410,ko01100,ko01212
Rfmb26201	621.219	417.156	622.226	C30H38O14	[M-H]-	Syringaresinol-4'-O-(6''-acetyl)glucoside	Lignans and Coumarins	Lignans	-	3	29950.4	76799.5	38345	135869	50927.4	61580.4	32234.5	17667.9	7027.89	52727.5	69151.4	56661.9	71289.9	58545.1	47524.6	42838.5	51919.4	47249.3	-	-
pme0490	124.039	78.0347	123.032	C6H5NO2	[M+H]+	Nicotinic acid (Vitamin B3)	Others	Vitamin	59-67-6	3	83685.9	144437	119756	229091	183809	305688	363282	447393	411781	429110	464691	469649	313295	325584	342618	249971	270058	222582	C00253	ko00760,ko00960,ko01100,ko01110,ko01240
Lmhp008718	506.32	184.07	505.317	C25H48NO7P	[M+H]+	LysoPC 17:2	Lipids	LPC	-	1	143517	154886	352229	164251	121219	137931	237429	87238.9	228448	298418	296199	250229	86105.7	81170.1	105332	148217	156584	129376	-	-
MW0158444	539.28	377.23	538.275	C24H38N6O8	[M+H]+	Tyr-Gln-Thr-Lys	Amino acids and derivatives	Amino acids and derivatives	-	3	693414	870726	1.11928e+06	349140	304276	315104	698547	2.0057e+06	918268	125034	142547	141340	618071	596148	564234	380014	460443	414655	-	-
MWSmce632	195.065	93.0339	194.058	C10H10O4	[M+H]+	Vanillin acetate	Phenolic acids	Phenolic acids	881-68-5	3	26669.7	169002	85256.4	9	37881	103814	961285	653885	987617	9	9	9	62911.6	67135.1	75798.5	147380	178906	163974	-	-
mws1587	132.1	86.1	131.095	C6H13NO2	[M+H]+	L-Norleucine	Amino acids and derivatives	Amino acids and derivatives	327-57-1	1	635603	414034	290617	4.3703e+06	4.18724e+06	4.35359e+06	856359	551437	775092	1.20839e+06	1.25673e+06	1.16102e+06	1.32433e+06	1.18381e+06	1.19044e+06	1.31446e+06	1.59229e+06	1.51188e+06	C01933	-
Lmsn004162	477.104	169.014	478.111	C22H22O12	[M-H]-	1-O-Galloyl-2-O-p-Coumaroyl-β-D-glucose	Phenolic acids	Phenolic acids	94356-18-0	3	8698.98	8359.81	5262.88	11670	2602.6	4841.75	275674	192756	271883	38967.2	41168.5	41164.6	152503	136681	169967	103860	107733	124350	-	-
Lmdp004892	535.11	287.05	534.101	C24H22O14	[M+H]+	Kaempferol-3-O-(6''-malonyl)galactoside	Flavonoids	Flavonols	-	1	3.68837e+06	3.22085e+06	2.99004e+06	533587	608247	589233	5.85255e+06	1.99778e+06	4.31315e+06	1.23755e+06	1.2104e+06	1.30195e+06	9	9	9	1.84558e+06	1.91671e+06	1.58692e+06	-	-
MW0155277	441.24	175.15	440.242	C24H32N4O4	[M+H]+	Phe-Lys-Phe	Amino acids and derivatives	Amino acids and derivatives	-	3	494489	427874	439862	256164	351424	355978	25632.2	378593	24399.3	1.0363e+06	903906	1.10003e+06	821940	373026	311104	359659	436429	412451	-	-
Lmqn000780	606.076	384.985	607.082	C17H27N3O17P2	[M-H]-	Uridine 5'-diphospho-N-acetylglucosamine	Nucleotides and derivatives	Nucleotides and derivatives	528-04-1	3	21492.6	18678.6	27076.5	43144	36482.6	42612.6	153273	56668.6	82693.6	51477.2	70788	68948.1	54924.7	59753.3	64617.4	48584.8	51557.9	58638.7	C00043	ko00520,ko00524,ko01100,ko01250
Qmyp122107	233.15	105.07	232.146	C15H20O2	[M+H]+	3,5,11(13)-Trieneudesma-13-oic acid	Terpenoids	Sesquiterpenoids	-	2	45563.1	28837.2	46631.3	56249	44536.1	71014.5	45689.3	60221.1	64874.2	53023.7	62593.7	38167.1	68224.1	46449.2	34367.7	38781.3	43471.2	47191.3	-	-
Wagp002530	177.06	117.03	176.047	C10H8O3	[M+H]+	2-Methoxy-1-benzofuran-5-carbaldehyde	Others	Others	-	1	86048.4	101686	82618.8	1.10952e+06	1.20915e+06	1.27833e+06	1.76426e+06	4.21263e+06	2.65154e+06	1.48812e+06	1.4431e+06	1.46752e+06	500774	333664	362504	1.14147e+06	1.09692e+06	943725	-	-
MWS201419	204.134	84.0816	203.127	C8H17N3O3	[M+H]+	Lys-Gly	Amino acids and derivatives	Amino acids and derivatives	7563-03-3	3	2.03865e+06	2.24217e+06	2.25957e+06	4.0066e+06	4.08108e+06	4.11557e+06	4.04087e+06	6.01201e+06	4.93153e+06	5.62496e+06	5.35905e+06	5.28415e+06	5.65402e+06	5.36183e+06	5.25785e+06	4.75136e+06	5.67466e+06	5.65222e+06	-	-
Lmhp008801	476.28	335.26	475.27	C23H42NO7P	[M+H]+	LysoPE 18:3	Lipids	LPE	-	1	394937	592526	1.01072e+06	1.35606e+06	1.43161e+06	1.37847e+06	1.10628e+07	4.88532e+06	1.345e+07	639824	787669	907420	452229	475727	443425	1.72369e+06	1.93637e+06	1.59538e+06	-	-
Xmyp005654	449.106	287.056	448.101	C21H20O11	[M+H]+	Kaempferol-4'-O-glucoside	Flavonoids	Flavonols	-	3	1.50964e+07	1.69461e+07	2.04848e+07	1.2004e+07	1.01285e+07	1.02449e+07	1.50669e+06	1.20263e+06	1.35809e+06	3.76072e+06	3.72053e+06	3.30884e+06	9	101830	73355	3.84689e+06	4.68755e+06	4.32703e+06	-	-
Wafn003633	391.2	161.05	392.205	C18H32O9	[M-H]-	1-O-Acetyl-Glucopyranose 6-Hydroxydecanoate	Others	Saccharides	-	2	184484	168318	193638	439305	434821	433535	156545	322130	166277	332324	287381	290099	342475	288137	379137	302759	249505	268693	-	-
pme0295	146.08	86.06	145.074	C6H11NO3	[M+H]+	4-Acetamidobutyric acid	Organic acids	Organic acids	3025-96-5	3	643756	314097	496649	496558	572120	585072	458219	1.20809e+06	445370	886315	866831	997241	1.13685e+06	990756	1.13207e+06	653393	688755	566529	C02946	ko00330,ko01100
pmb0578	655.17	207	654.159	C32H30O15	[M+H]+	Luteolin-7-O-(6''-sinapoyl)glucoside	Flavonoids	Flavones	-	3	21338.4	48213.3	147092	38041.8	42857.1	45078.6	257930	9	177196	379334	348806	362687	9	4804.29	9	89435.4	91317.9	106704	-	-
mws0018	203.223	84.081	202.216	C10H26N4	[M+H]+	Spermine	Alkaloids	Alkaloids	71-44-3	3	200600	252891	327486	249704	250103	289419	264706	289781	341609	382551	348626	277411	523247	280104	345560	252613	252262	298372	C00750	ko00330,ko00410,ko00480,ko00770,ko01100,ko01240
Lmnp102580	565.155	433.11	564.148	C26H28O14	[M+H]+	Apigenin-6-C-(2''-xylosyl)glucoside	Flavonoids	Flavones	-	3	42861.9	67021.3	102250	9	348732	314838	9	9	9	96105.1	115452	9	67230.6	9	48027.3	97057	80030.7	85388	-	-
Lmnp202580	565.155	433.11	564.148	C26H28O14	[M+H]+	Apigenin-8-C-(2''-xylosyl)glucoside	Flavonoids	Flavones	-	3	42861.9	67021.3	102250	9	348732	314838	9	9	9	96105.1	115452	9	67230.6	9	48027.3	97057	80030.7	85388	-	-
Li512111	519.114	315.051	520.122	C24H24O13	[M-H]-	Isorhamnetin-3-O-(6''-acetylglucoside)	Flavonoids	Flavonols	-	3	536869	710172	730497	140562	164013	138499	874106	372289	574029	296233	264248	204187	120644	91613.7	103532	325611	334090	389828	-	-
Zmwp006493	247.13	201.13	246.126	C15H18O3	[M+H]+	8-Hydroxylindestenolide	Others	Lactones	-	3	22138.9	30431.7	9408.17	2.0014e+06	1.72972e+06	1.89485e+06	234579	162612	370624	1.87146e+06	1.81843e+06	1.73944e+06	1.06111e+06	965968	1.02358e+06	994372	1.21534e+06	1.1147e+06	-	-
mws1073	595.166	457.134	594.159	C27H30O15	[M+H]+	Apigenin-6,8-di-C-glucoside (Vicenin-2)	Flavonoids	Flavones	23666-13-9	3	9	48799.3	80447.8	539223	525859	518057	41214.4	33774.1	32462.2	9	6670	11670	9	9	23157.6	114274	117010	96875	C10195	-
Lmpp003255	641.15	303.051	641.15	C31H29O15+	[M]+	Delphinidin-3-O-(6''-O-feruloyl)glucoside	Flavonoids	Anthocyanidins	-	3	304034	346877	321829	173129	195343	191001	977214	163550	692719	175212	154194	135014	499210	551070	9	358790	299341	307164	-	-
Wmhp000055	169.05	65.04	168.042	C8H8O4	[M+H]+	2,5-Dimethoxybenzoquinone	Quinones	Quinones	3117-03-1	1	371491	263297	257128	787738	892822	781514	971205	1.2605e+06	1.06109e+06	649207	583138	368028	465336	415024	288630	527364	603066	497227	-	-
MW0146276	348.18	144.06	347.169	C14H25N3O7	[M+H]+	Asp-Thr-Leu	Amino acids and derivatives	Amino acids and derivatives	-	3	1.94238e+06	1.15319e+06	792836	2.37248e+06	2.51644e+06	2.26085e+06	153505	315431	265404	1.73783e+06	1.65078e+06	1.52905e+06	1.08499e+06	1.13955e+06	1.17057e+06	1.10386e+06	1.19865e+06	1.34662e+06	-	-
Lmzn006169	471.35	471.35	472.355	C30H48O4	[M-H]-	3,19-Dihydroxyurs-12-en-28-oic acid (Pomolic acid)	Terpenoids	Triterpene	13849-91-7	3	318328	111728	119190	322164	279244	268463	267644	208551	446146	340093	413516	409306	518078	571001	479366	290080	257918	315743	-	-
Lmmn000806	131.035	87.0459	132.042	C5H8O4	[M-H]-	Dimethylmalonic acid	Organic acids	Organic acids	595-46-0	3	51720	42024.1	43493.8	168417	176828	162261	176904	29691.4	112745	80225.6	77282.7	85939.4	80022.1	77690.2	93139.3	91573.7	74735.2	84039.9	-	-
pmb0501	131.129	114.103	130.122	C5H14N4	[M+H]+	Agmatine	Alkaloids	Alkaloids	306-60-5	3	25906.7	39454.7	41930.2	36337.2	40132	40404.8	37682.6	29546.3	41672.3	43340.6	42596	42558.3	35623.1	35867	38900.8	45060.1	41018.9	50199.8	C00179	ko00330,ko01100
MWSslk006	197.081	65.0391	196.074	C10H12O4	[M+H]+	Ethyl Vanillate	Phenolic acids	Phenolic acids	617-05-0	3	8109.9	48446.9	24305.2	4036.49	5811.85	4207.62	204250	161895	186605	5075.24	2466.64	2460.05	12245.2	12772.9	10848.2	37509.5	43322.1	45873.9	-	-
Zmyn000247	147.03	57.0346	148.037	C5H8O5	[M-H]-	2-Hydroxyglutaric Acid	Organic acids	Organic acids	13095-48-2	1	2.2534e+06	1.80158e+06	1.62522e+06	6.88322e+06	6.53832e+06	6.82623e+06	3.4204e+06	2.79893e+06	3.71758e+06	5.27041e+06	4.96341e+06	4.96258e+06	5.91469e+06	4.35796e+06	5.1061e+06	3.94639e+06	4.83993e+06	4.44476e+06	C03196	ko00310,ko01100
Lmrj001698	219.135	60.04	218.127	C9H18N2O4	[M+H]+	L-Seryl-L-Isoleucine	Amino acids and derivatives	Amino acids and derivatives	91086-51-0	3	94094	81836	86663.6	149823	142636	136055	259170	114531	261147	145925	140677	156662	115574	119914	110155	107323	131011	125273	-	-
Lmmp000897	611.14	287.05	610.132	C30H26O14	[M+H]+	Gallocatechin-(4α→8)-gallocatechin	Flavonoids	Flavanols	-	3	374708	1.0383e+06	1.75868e+06	4.48658e+06	3.97468e+06	3.83811e+06	2.66698e+06	2.48365e+06	2.50691e+06	463990	341383	457271	18340	15005	9	1.35243e+06	1.66014e+06	1.51923e+06	-	-
pme2380	145.014	101.024	146.022	C5H6O5	[M-H]-	α-Ketoglutaric acid	Organic acids	Organic acids	328-50-7	3	247819	484566	472552	446928	442725	397990	687744	592983	698070	322505	309888	269926	297020	295061	264648	461652	404966	378266	C00026	ko00020,ko00040,ko00053,ko00220,ko00250,ko00300,ko00310,ko00340,ko00430,ko00470,ko00630,ko00650,ko00660,ko01100,ko01110,ko01200,ko01210,ko01230,ko01240
MW0152268	622.27	493.25	621.265	C28H39N5O11	[M+H]+	Leu-Asp-Pro-Asp-Tyr	Amino acids and derivatives	Amino acids and derivatives	-	3	32820.3	51050.1	93091.3	27985.2	22493.5	20913	506222	230153	426687	11929.1	10859.5	20967.8	14874.7	22047.1	16038.2	55346.5	67427	58780.8	-	-
Lmsp004670	595.17	287.06	594.159	C27H30O15	[M+H]+	Kaempferol-3-O-glucoside-7-O-rhamnoside	Flavonoids	Flavonols	2392-95-2	1	3.96016e+06	5.52055e+06	6.48751e+06	1.44864e+06	2.548e+06	2.15811e+06	15645	10832.4	15596.7	1.61222e+06	1.14916e+06	1.54711e+06	9	8340	6670	1.7357e+06	1.88791e+06	1.53419e+06	-	-
pme2602	184.002	96.9696	185.009	C3H8NO6P	[M-H]-	O-Phospho-L-serine	Amino acids and derivatives	Amino acids and derivatives	407-41-0	3	38682	42087.2	73113	212999	197628	175582	70077.8	126827	127455	179514	148658	163512	157644	137907	138062	110382	121347	135623	C01005	ko00260,ko00270,ko00970,ko01100,ko01110,ko01200,ko01230
pmf0470	132.065	86.0601	131.058	C5H9NO3	[M+H]+	cis-4-Hydroxy-D-proline	Amino acids and derivatives	Amino acids and derivatives	2584-71-6	3	2.01082e+06	967918	1.80774e+06	2.11072e+07	3.46726e+07	2.58712e+07	6.45304e+06	1.6106e+06	4.14015e+06	3.91319e+06	4.33744e+06	4.11562e+06	2.32155e+06	3.06302e+06	1.62526e+06	8.91933e+06	8.64384e+06	7.31496e+06	C03440	ko00470,ko01100
Lmmn003398	489.11	285.04	490.111	C23H22O12	[M-H]-	Kaempferol-3-O-(6''-O-acetyl)glucoside	Flavonoids	Flavonols	-	1	6.83729e+07	6.34163e+07	5.7081e+07	1.06817e+07	1.11055e+07	1.0743e+07	9.8216e+07	4.65063e+07	8.75415e+07	2.03895e+07	1.89318e+07	1.79307e+07	592251	9	394165	3.09032e+07	3.10088e+07	3.68577e+07	-	-
Zmyn005384	299.26	253.255	300.266	C18H36O3	[M-H]-	2R-Hydroxyoctadecanoic Acid	Lipids	Free fatty acids	26633-48-7	3	30802.2	18570.1	19666.9	19772.7	27739.6	23932.4	39936.2	27475.7	70684.9	34196.8	21830.9	6556.56	11916.2	20132.7	28264.2	14361.2	17154.7	17399.1	C03042	-
pma0134	121.049	93.0575	120.042	C4H8O4	[M+H]+	D-Threose	Others	Saccharides	95-43-2	3	331417	925812	362164	906019	772023	928514	2.76142e+06	394142	1.02233e+06	708818	633189	740328	1.91341e+06	1.88653e+06	1.96133e+06	816001	989859	851190	C06463	-
MWSmce571	122.096	91.0546	121.089	C8H11N	[M+H]+	N-Methylbenzylamine	Alkaloids	Alkaloids	103-67-3	3	2710.14	4198.71	12612.3	23760	9	30055	15323.8	5378.99	9	93559.1	73587.5	29693.5	41801.7	19835.8	29137.2	31426.6	25513.7	28375.7	-	-
MWS3020	145.133	86.0961	144.126	C7H16N2O	[M+H]+	N-Acetylcadaverine	Alkaloids	Alkaloids	32343-73-0	3	206867	130391	213058	155706	148047	135377	133395	147159	168543	148524	151751	199183	150767	160367	159486	147425	177806	151324	-	-
pmb0998	364.065	152.057	363.058	C10H14N5O8P	[M+H]+	Guanosine 5'-monophosphate	Nucleotides and derivatives	Nucleotides and derivatives	85-32-5	3	51381.7	68820.3	81018.5	105738	85150.3	134656	207730	78628.5	115750	258992	291440	280968	204161	237555	224234	133462	132685	110438	C00144	ko00230,ko01100,ko01232
Cmyp003589	342.171	178.09	341.163	C20H23NO4	[M+H]+	Norglaucine	Alkaloids	Aporphine alkaloids	21848-62-4	3	646131	650364	655535	542749	603879	578861	36079.6	572219	70209.2	709986	718746	770730	363904	351608	417699	474850	427801	527232	-	-
pme3475	273.076	153.018	272.068	C15H12O5	[M+H]+	Butin; 7,3',4'-Trihydroxyflavanone	Flavonoids	Flavanones	492-14-8	3	39030.3	83986.7	52218.5	47022.3	42298	34379.8	151909	96234.6	166660	48944.3	48323.1	61583.7	49875.5	47239.3	63531.1	47858	56393.1	58594.8	C09614	ko00941
mws1329	463.09	301.04	464.096	C21H20O12	[M-H]-	Quercetin-7-O-glucoside	Flavonoids	Flavonols	491-50-9	1	1.54107e+06	1.8082e+06	1.55997e+06	948388	1.02701e+06	1.09641e+06	1.44244e+06	1.31298e+06	1.36702e+06	343693	356954	322076	1.70842e+06	1.88726e+06	1.83071e+06	1.03102e+06	1.13096e+06	1.269e+06	C12639	-
Lmsn000381	341.11	89.02	342.116	C12H22O11	[M-H]-	D-Maltose	Others	Saccharides	69-79-4	1	1.84369e+07	1.41483e+07	1.97208e+07	1.93372e+07	2.14639e+07	2.12285e+07	2.80729e+07	1.66831e+07	3.98546e+07	2.13091e+07	2.29866e+07	1.87854e+07	1.23142e+07	1.33851e+07	8.16011e+06	1.56309e+07	1.92601e+07	1.723e+07	C01971	-
Lmln001195	297.098	135.065	298.105	C14H18O7	[M-H]-	Picein (4-Acetylphenyl-glucoside)	Phenolic acids	Phenolic acids	530-14-3	3	909643	688757	841018	472339	398212	387021	73599.9	183905	82074.9	347887	343351	372638	249252	247992	258712	362267	304489	302459	C10720	-
Wagn012030	653.38	397.14	654.383	C31H58O14	[M-H]-	2-Palmitoyl-Sn-Glycerol 3-O-Diglucoside	Lipids	Glycerol ester	-	2	639089	382764	213805	246984	227775	173333	339817	408970	569458	360824	325676	295013	349778	276863	283435	350426	433040	398944	-	-
Lasp003143	193.09	105.07	192.078	C11H12O3	[M+H]+	1,4-Benzodioxin-6-propanol	Others	Alcohol compounds	-	1	548294	723432	651950	964700	1.15721e+06	1.13684e+06	404797	344554	317932	310876	397380	373334	520450	434660	483129	514053	618388	520974	-	-
pmb2643	225.186	207.175	226.193	C14H26O2	[M-H]-	Myristoleic acid	Lipids	Free fatty acids	544-64-9	3	389691	413752	244376	1.50893e+06	1.56209e+06	1.55363e+06	247520	379601	205309	1.84734e+06	1.82184e+06	1.75124e+06	1.65674e+06	1.70989e+06	1.79373e+06	1.31258e+06	1.27621e+06	1.07197e+06	C08322	-
Hmgp002327	188.07	118.06	187.063	C11H9O2N	[M+H]+	3-amino-2-naphthoic acid	Alkaloids	Alkaloids	-	1	743505	279230	193349	4.13243e+06	3.81629e+06	3.90319e+06	1.2429e+06	827471	1.15677e+06	621008	541764	586110	361227	374577	383229	1.16146e+06	1.33951e+06	1.09167e+06	-	-
MWSHY0190	609.18	301.08	608.174	C28H32O15	[M+H]+	Diosmetin-7-O-rutinoside (Diosmin)	Flavonoids	Flavones	520-27-4	1	6.14606e+07	6.60078e+07	5.75824e+07	1.15503e+06	1.08478e+06	844398	318031	62365.1	155404	867521	897721	800988	11670	17035.6	29694.3	1.30966e+07	1.35135e+07	1.10136e+07	C10039	-
MWS201412	262.138	84.0816	261.132	C10H19N3O5	[M+H]+	Lys-Asp	Amino acids and derivatives	Amino acids and derivatives	20556-18-7	3	102942	78671.2	72741.6	194619	206735	177509	199587	87861.8	194002	139750	136881	118253	138051	102373	94516.9	126143	133791	154683	-	-
MWS4296	223.108	120.082	222.1	C11H14N2O3	[M+H]+	Glycylphenylalanine	Amino acids and derivatives	Amino acids and derivatives	3321-03-7	3	31470.6	137280	181911	356756	371163	397107	127504	556203	707093	380012	427724	379795	339896	340816	360269	337720	356875	288876	-	-
MWS0559	161.05	71.01	162.053	C6H10O5	[M-H]-	1,6-anhydro-β-D-glucose	Others	Saccharides	498-07-7	2	109409	151640	114914	207413	199795	199475	208876	93017.1	176719	93812.6	85162.6	88489.7	71664.3	55373.4	45564.3	154178	138351	124450	-	-
MWS5235	299.261	253.254	300.266	C18H36O3	[M-H]-	12-Hydroxyoctadecanoic acid	Lipids	Free fatty acids	106-14-9	3	22576.2	24148	28627.7	28937	29080	29834.3	29098.2	27269.5	30453.3	32244.9	32608	33393.7	25112.9	23470.2	27197.6	21606.7	26718.1	25184.4	-	-
Hmtn001358	310.09	148.04	311.101	C14H17NO7	[M-H]-	2-(D-Glucosyloxy)-4-hydroxybenzeneacetonitrile	Alkaloids	Phenolamine	-	3	70659.6	46869.3	36008.6	60949.7	52874.6	54565.1	67035	78006.8	46508.9	53287.3	59475.7	57713.9	46169.6	62828.8	61046.8	39287.7	47590	47656.7	-	-
Lmmn003748	359.15	180.079	360.157	C20H24O6	[M-H]-	Isolariciresinol	Lignans and Coumarins	Lignans	548-29-8	3	75199.1	180181	93953	8542.12	5034.19	3852.91	9951.99	17662	7291.33	5290.05	7347.01	8088.89	32840.3	31679.5	31402.6	29577.9	33067.9	36685	-	-
mws0054	289.072	245.083	290.079	C15H14O6	[M-H]-	Catechin	Flavonoids	Flavanols	154-23-4	3	120117	386231	357937	385477	350500	375324	44758.2	86088	26077.5	121151	134879	166107	154862	144587	183626	146595	154419	179586	C06562	ko00941,ko01110
pme2566	217.083	199.072	218.09	C8H14N2O5	[M-H]-	5-L-Glutamyl-L-amino acid	Amino acids and derivatives	Amino acids and derivatives	5875-41-2	3	125073	117200	111310	76480	90830.7	83154.5	43748.6	45465.7	24529	42160.4	66537.6	43486.6	43052.3	78659.1	40618.7	84075.1	67701.4	76827.1	-	-
pmn001583	609.15	300.03	610.153	C27H30O16	[M-H]-	Quercetin-3-O-robinobioside	Flavonoids	Flavonols	52525-35-6	3	9.18666e+06	9.16687e+06	7.54902e+06	2.11273e+06	2.15448e+06	2.38114e+06	3.94066e+06	3.33681e+06	4.76591e+06	1.16949e+06	1.40504e+06	1.21451e+06	4137152	3.95084e+06	3.66767e+06	3.60649e+06	4.47172e+06	4.17929e+06	-	-
Hasp011675	289.25	107.08	288.245	C20H32O	[M+H]+	12,13-Dehydrogeranylgeraniol	Terpenoids	Monoterpenoids	352274-18-1	2	68656.8	32279.7	63990.1	17577.8	5669.49	10265.2	151773	29532.1	215355	106665	100813	86496.5	7676.66	27541	11027.6	45350.7	47285.9	55377.5	-	-
pme3193	116.035	74.0248	117.043	C4H7NO3	[M-H]-	N-Acetyl-L-glycine	Amino acids and derivatives	Amino acids and derivatives	543-24-8	3	57790.9	9	30993.1	133502	108364	122184	69846.5	50025.4	64523.8	99094	129988	99204.4	100877	132140	116018	76327	84100.6	94632.3	-	-
MWSslk177	330.12	168.07	329.111	C14H19NO8	[M+H]+	Lithospermoside	Alkaloids	Alkaloids	63492-69-3	3	187858	162896	234873	597937	661868	732502	96727.8	165122	69057	1.4439e+06	1.08439e+06	1.40305e+06	418427	958813	954134	590279	474771	553722	C17771	-
Jmwn002117	331.103	153.02	332.111	C14H20O9	[M-H]-	2-(3,4-dihydroxyphenyl)ethanediol 1-O-β-D-glucopyranoside	Phenolic acids	Phenolic acids	-	3	66004.2	262041	211686	101398	93532.8	93480.5	16169.3	70527.3	22295.9	169255	151382	151190	154795	176741	155527	151386	123056	130012	-	-
MWSHY0019	611.197	303.086	610.19	C28H34O15	[M+H]+	Hesperetin-7-O-neohesperidoside(Neohesperidin)	Flavonoids	Flavanones	13241-33-3	3	2.05881e+06	2.344e+06	2.02093e+06	106898	9	78788.3	369684	170897	260086	9	9	23965.7	48628.8	101616	9	462154	576123	528659	C09806	ko00941
MW0158479	549.2	357.13	548.187	C23H28N6O10	[M+H]+	Tyr-His-Asp-Asp	Amino acids and derivatives	Amino acids and derivatives	-	3	1.31871e+06	1.29897e+06	1.29549e+06	1.37865e+06	1.33009e+06	1.5166e+06	45516.4	321884	66724.9	526374	986745	671606	417856	299442	343216	574255	696631	584713	-	-
pme2125	503.162	179.055	504.169	C18H32O16	[M-H]-	Raffinose	Others	Saccharides	512-69-6	3	893303	892050	908735	615434	650674	536029	831490	540336	680689	625168	751620	673151	323119	322706	213466	490990	612292	554007	C00492	ko00052,ko01100,ko02010
pme0278	191.103	128.071	190.095	C7H14N2O4	[M+H]+	2,6-Diaminooimelic acid	Organic acids	Organic acids	583-93-7	3	418422	332693	302783	312193	318845	337218	125385	263729	139133	336210	306432	384082	213248	229371	229419	260174	316459	266306	C00666	ko00300,ko00470,ko01100,ko01110,ko01230
MWSmce479	1219.62	749.45	1220.62	C59H96O26	[M-H]-	Pulchinenoside C	Terpenoids	Triterpene Saponin	129741-57-7	1	9	9	9	85784	70563.4	82893.2	11548.2	12938.5	11765.9	9	9	9	309638	459231	213546	97858.1	78569	86877.5	-	-
Lmbn001609	145.051	83.0503	146.058	C6H10O4	[M-H]-	2-Acetyl-2-Hydroxybutanoic Acid	Organic acids	Organic acids	-	3	22517.6	9176.09	20345.8	27979	29207.1	22991.4	21928.3	6546.5	17234.9	45757.2	43522.6	47851.7	55425.3	51682.2	57569.6	25675.9	21284.7	21369.8	C06006	ko00290,ko01100,ko01110,ko01210,ko01230
Zmhn002750	461.11	323.075	462.116	C22H22O11	[M-H]-	4-O-(6'-O-Glucosylcaffeoyl)-4-hydroxybenzoic acid	Phenolic acids	Phenolic acids	-	3	213935	179270	171677	155962	146063	162015	279243	158153	163833	54447.4	67520.1	64248.1	102053	99836.8	102444	156956	142561	177480	-	-
MWSmce439	147.046	119.051	148.052	C9H8O2	[M-H]-	3,4-Dihydrocoumarin	Lignans and Coumarins	Coumarins	119-84-6	3	197266	334381	283546	447540	476923	490175	2.0219e+06	627465	1.19028e+06	459583	427843	434309	190910	190057	195998	605435	553935	484714	C02274	ko00999
MWS00411g	162.076	98.0607	161.069	C6H11NO4	[M+H]+	L-2-Aminoadipate	Amino acids and derivatives	Amino acids and derivatives	1118-90-7	3	68289.5	73029.3	71431.4	280371	246750	251935	169701	220138	110321	239616	233702	240883	229390	238751	219980	161409	199208	193741	-	-
MW0150507	409.18	229.12	408.18	C22H24N4O4	[M+H]+	Gly-Trp-Phe	Amino acids and derivatives	Amino acids and derivatives	-	3	2.36871e+06	2.52833e+06	2.16653e+06	1.65471e+06	1.86909e+06	1.97965e+06	215868	1.15562e+06	292245	1.85097e+06	1.51784e+06	1.72508e+06	2.55925e+06	2.23901e+06	2.32161e+06	1.48029e+06	1.84314e+06	1.74807e+06	-	-
MWSHY0121	463.087	287.061	462.08	C21H18O12	[M+H]+	Luteolin-7-O-glucuronide	Flavonoids	Flavones	29741-10-4	3	1.1143e+07	8.43775e+06	8.69464e+06	5.49203e+06	5.00803e+06	5.05549e+06	9	9	9	432111	508328	305649	9	9	9	1.8435e+06	2.29052e+06	1.98984e+06	C03515	ko00944
MWSmce315	167.993	135.013	166.986	C7H5NS2	[M+H]+	2-Mercaptobenzothiazole	Alkaloids	Alkaloids	149-30-4	3	35718	38715.5	42636.7	42710.3	35338.9	35046.4	51515.8	60861.9	44349.2	24781.7	25844.3	27385.6	17727.9	18741.2	22582.5	38552.1	30911.8	33908.4	C14437	-
MW0150135	349.14	319.13	348.128	C12H20N4O8	[M+H]+	Glu-Ser-Asn	Amino acids and derivatives	Amino acids and derivatives	-	3	1.6949e+06	1.19551e+06	1.21224e+06	835575	758498	903341	141508	1.00359e+06	210258	718976	675351	710954	899804	877032	815318	770056	941202	791492	-	-
pme2935	115.04	69.0346	116.047	C5H8O3	[M-H]-	2-Oxovaleric acid	Organic acids	Organic acids	1821-02-9	3	44948.7	70885.8	193424	11321.3	4558.04	11596	149934	95043.1	203608	7310.61	8414.4	5196.37	15450.2	7722.06	20654.6	61226.2	49184.3	53301.2	C06255	-
pme1194	228.098	112.054	227.091	C9H13N3O4	[M+H]+	2'-Deoxycytidine	Nucleotides and derivatives	Nucleotides and derivatives	951-77-9	3	56101.3	90580.7	80249.8	113571	120509	112413	104515	82919.1	77115.1	277587	262267	299827	240099	183604	241218	129002	154160	160326	C00881	ko00240,ko01100,ko01232,ko02010
MA10039641	341.11	89.02	342.116	C12H22O11	[M-H]-	Lactobiose	Others	Saccharides	63-42-3	2	6.25881e+07	5.82093e+07	4.96456e+07	5.27973e+07	6.27153e+07	5.84418e+07	7.15718e+07	4.42139e+07	9.44931e+07	3.95186e+07	4.77278e+07	4.84309e+07	2.75241e+07	3.28531e+07	2.64594e+07	3.6223e+07	4.48029e+07	3.82508e+07	C00243	ko00052,ko01100,ko02010
mws0582	322.107	130.05	321.099	C11H19N3O6S	[M+H]+	S-(Methyl)glutathione	Amino acids and derivatives	Amino acids and derivatives	2922-56-7	3	183027	192770	160397	196138	164470	185172	102205	115440	128212	148777	145712	150033	136691	150315	160451	126541	129346	154867	C11347	-
Lmgn002091	173.046	93.0346	174.053	C7H10O5	[M-H]-	2-Methyl-3-oxoadipic acid	Organic acids	Organic acids	-	3	331267	235105	242038	3206.14	13340	9	9167.44	13450.2	5352.14	8404.99	4965.86	9	570911	568397	586886	150603	120201	142387	C18307	-
MWS201054	162.076	56.0503	161.069	C6H11NO4	[M+H]+	O-Acetyl-L-homoserine	Amino acids and derivatives	Amino acids and derivatives	250736-84-6	3	59443.2	53528.6	48879.2	134436	87364.4	124597	252918	435821	316335	192362	253734	163129	94947.3	84959.2	86273.4	154246	155912	187994	-	-
MW0146180	525.23	335.11	524.212	C23H32N4O10	[M+H]+	Asp-Leu-Tyr-Asp	Amino acids and derivatives	Amino acids and derivatives	-	3	505289	410353	388169	354353	313960	287991	36304.6	155461	22349.3	397170	363881	368978	193178	160095	195140	266406	320752	332503	-	-
MWS201415	231.098	70.0659	230.09	C9H14N2O5	[M+H]+	Pro-Asp	Amino acids and derivatives	Amino acids and derivatives	85227-98-1	3	527044	472932	535635	1.96476e+06	1.9608e+06	1.67627e+06	2.04324e+06	713393	1.7651e+06	876555	894716	820692	814834	994930	974569	897965	1.10689e+06	1.10312e+06	-	-
pmb2657	289.115	131.083	290.123	C10H18N4O6	[M-H]-	Argininosuccinic acid	Organic acids	Organic acids	2387-71-5	3	313968	178843	114498	58518.8	48738.7	64267.9	53967.3	88121.3	47740	77292.1	75247	75561.9	63071.4	61797.1	64859.4	70833.9	89307.5	79824	C03406	ko00220,ko00250,ko01100,ko01110,ko01230
mws0262	149.009	87.0088	150.016	C4H6O6	[M-H]-	L-Tartaric acid	Organic acids	Organic acids	87-69-4	3	2.52402e+07	2.14837e+07	2.34838e+07	1.25517e+07	1.15108e+07	1.45516e+07	1.93563e+06	3.10304e+06	1.81643e+06	8.66787e+06	7.86848e+06	8.59741e+06	4.79464e+06	5.14145e+06	4.97619e+06	9.42803e+06	1.14553e+07	9.43043e+06	C00898	ko00630,ko01100
MWS04555g	132.1	86.1	131.095	C6H13NO2	[M+H]+	D-Allo-Isoleucine	Amino acids and derivatives	Amino acids and derivatives	1509-35-9	1	699860	508550	465735	4.33587e+06	4.82797e+06	5.22144e+06	975572	664501	1.02333e+06	1.13116e+06	1.38472e+06	1.32547e+06	1.10535e+06	1.27907e+06	1.08616e+06	1.80879e+06	1.71367e+06	2.13114e+06	-	-
pmb0587	639.156	477	638.148	C28H30O17	[M+H]+	Chrysoeriol-7-O-(2''-O-glucuronyl)glucoside	Flavonoids	Flavones	-	3	1.06842e+06	741763	666343	1.15353e+06	1.55858e+06	1.2102e+06	210098	113824	397225	9	9	160095	9	88837.2	97959.6	374359	416982	472154	-	-
mws1164	179.06	59.01	180.063	C6H12O6	[M-H]-	D-Fructose	Others	Saccharides	57-48-7	1	3.65152e+06	4.44813e+06	4.21251e+06	6.23026e+06	6.02567e+06	5.50756e+06	5.44247e+06	2.91686e+06	5.1487e+06	3.5086e+06	3.001e+06	3.17086e+06	2.21341e+06	1.96953e+06	2.00965e+06	3.32871e+06	3.49588e+06	4.137e+06	C05003	-
Zmdn001564	293.115	164.072	294.122	C14H18N2O5	[M-H]-	γ-Glutamylphenylalanine	Amino acids and derivatives	Amino acids and derivatives	7432-24-8	3	8559.72	8172.09	4005.46	294888	249814	295117	8702.89	5053.77	13794	28614.8	26923.3	20417.4	14877.4	14877.4	16357.8	34066.9	38508.2	43076.3	-	-
Lmbn001034	147.07	85.03	148.074	C6H12O4	[M-H]-	2,3-Dihydroxy-3-methylpentanoic acid	Organic acids	Organic acids	562-43-6	3	342990	303478	374722	207188	212571	215551	446765	313551	407048	183141	186100	184951	182784	159160	192707	231565	271003	216629	C06007	ko00290,ko01100,ko01110,ko01210,ko01230
mws0147	117.056	59.0139	118.063	C5H10O3	[M-H]-	β-Hydroxyisovaleric acid	Organic acids	Organic acids	625-08-1	3	194331	181593	182225	1.44913e+06	1.32415e+06	1.46944e+06	255581	164809	210079	1.04512e+06	867245	996211	343629	356074	318296	710617	580208	587036	C20827	ko00280,ko01100
Latp009986	279.16	149.02	278.151	C16H22O4	[M+H]+	6β-Hydroxy-8α-methoxyeremophila-1(10),7(11)-dien-12,8β-olide	Terpenoids	Sesquiterpenoids	-	1	6.85313e+06	8.03512e+06	5.78528e+06	7.12245e+06	6.39628e+06	8.05491e+06	8.12616e+06	8.81376e+06	1.03724e+07	6.13075e+06	5.55989e+06	6.09638e+06	4.15508e+06	4.85275e+06	5.31385e+06	7.30756e+06	7.55699e+06	6.0327e+06	-	-
Lmsn004674	309.098	147.045	310.105	C15H18O7	[M-H]-	1-O-Cinnamoyl-β-D-glucose	Phenolic acids	Phenolic acids	40004-96-4	3	9	41052.8	204438	4411.58	16286.6	5269.95	155222	264040	182206	64305.9	57873.4	69466.5	156801	195667	202712	83966	98760.9	79055.2	-	-
MWS1844	203.143	129.069	202.136	C14H18O	[M+H]+	2-Pentyl-3-phenyl-2-propenal	Others	Aldehyde compounds	122-40-7	3	255918	283798	305883	296358	255812	262864	306154	269392	281092	179301	190939	201528	162712	169640	167660	122056	148032	152915	C12288	-
pmb0492	584.275	325	583.268	C34H37N3O6	[M+H]+	N',N'',N'''-p-Coumaroyl-cinnamoyl-caffeoyl spermidine	Alkaloids	Phenolamine	-	3	14786.6	12413.3	19776.5	145619	131912	109790	247005	49864.5	158997	44713.2	45282.5	64903.1	73056.2	50430.9	41475.3	77438.7	61706.6	66241	-	-
MA10039492	173.01	71.03	174.016	C6H6O6	[M-H]-	Dehydroascorbic acid	Others	Vitamin	490-83-5	1	169371	115629	165338	296912	292340	277229	571416	291951	611499	340991	333874	262912	223263	362701	241285	243391	299148	247169	C05422	ko00053,ko00480,ko01100
MWSHY0098	307.081	139.039	306.074	C15H14O7	[M+H]+	Epigallocatechin	Flavonoids	Flavanols	970-74-1	3	46369.3	60171.3	104868	16675	9	9	9	9	9	9	5005	9	26215.7	35240.3	43583.1	20364.6	25473.2	24873.6	C12136	ko00941,ko01110
Jmwn002057	477.16	315.11	478.169	C20H30O13	[M-H]-	2-(3-β-D-glucopyranosyloxy-4-hydroxyphenyl)ethanol-1-O-β-D-glucopyranoside	Phenolic acids	Phenolic acids	-	1	594595	671434	730505	6.00661e+06	6.23306e+06	6.26637e+06	745996	3.14935e+06	809169	8.20176e+06	8.3247e+06	8.9316e+06	2.37299e+06	2.43854e+06	2.27394e+06	3.43642e+06	4.32362e+06	3.69847e+06	-	-
Lmgp002595	167.07	121.027	166.063	C9H10O3	[M+H]+	Acetovanillone	Phenolic acids	Phenolic acids	498-02-2	3	642769	608270	629301	77353.9	115863	93541.7	116408	298187	173602	263079	291245	284745	283328	280822	314183	261413	210916	216891	C11380	-
Zmdp000972	136.042	91.0537	135.035	C4H9NO2S	[M+H]+	S-Methyl-L-cysteine	Amino acids and derivatives	Amino acids and derivatives	1187-84-4	3	1.46922e+06	1.32554e+06	1.55399e+06	6.43168e+06	6.21863e+06	6.38425e+06	9.9436e+06	7.53271e+06	9.62633e+06	7.33973e+06	6.57024e+06	7.73165e+06	9.57306e+06	7.80308e+06	8.40646e+06	4.65131e+06	5.80666e+06	5.73972e+06	C22040	ko02010
pmf0203	463.123	301.071	463.123	C22H23O11+	[M]+	Peonidin-3-O-glucoside	Flavonoids	Anthocyanidins	68795-37-9	3	311241	189746	151082	312597	191228	452390	276940	674045	179626	334902	321444	244942	1.33898e+06	1.19833e+06	1.18286e+06	565319	661651	523942	C12141	ko00942
Lmnp002845	463.13	343.09	462.116	C22H22O11	[M+H]+	Hispidulin-8-C-glucoside	Flavonoids	Flavones	-	1	8340	11670	9	6670	9	9	6.77809e+06	4.4844e+06	6.56112e+06	1.15232e+06	1.15401e+06	1.0334e+06	11670	3340	9	2.33109e+06	2.5541e+06	1.99772e+06	-	-
pma6625	405.119	243.06	406.126	C20H22O9	[M-H]-	E-3,4,5'-Trihydroxy-3'-glucosylstilbene	Others	Stilbene	-	3	1.0682e+06	836168	602723	110680	120388	171243	74245.9	161420	71821.6	151193	156632	131053	186438	233061	192928	389392	307148	333184	-	-
HJAP048	213.075	195.066	212.069	C10H12O5	[M+H]+	2,4,5-Trimethoxybenzoic acid	Phenolic acids	Phenolic acids	-	3	672799	548687	404585	31965.6	9	77258.2	85649.6	66493.2	50903.6	64293.8	60131.2	125464	61269.7	107566	31849.9	148671	150537	119948	-	-
mws1515	193.159	175.148	192.151	C13H20O	[M+H]+	α-Ionone	Others	Ketone compounds	127-41-3	3	160421	172965	154837	229592	324427	196630	133830	143225	142451	322177	307542	335344	290926	271118	309727	190839	213792	243838	C12286	-
Hmhn003067	325.09	119.05	326.1	C15H18O8	[M-H]-	Phenylpropionic acid-O-β-D-glucopyranoside	Phenolic acids	Phenolic acids	-	3	4.18482e+06	3.82526e+06	4.57334e+06	3.11473e+06	3315526	3.29484e+06	7.47563e+06	5.3858e+06	7.72879e+06	2.16011e+06	2.19388e+06	2.40734e+06	1.68176e+06	1.46377e+06	1.7155e+06	3.90319e+06	3.06129e+06	3.38169e+06	-	-
Lmlp002990	595.166	313.07	594.159	C27H30O15	[M+H]+	Isosaponarin(Isovitexin-4'-O-glucoside)	Flavonoids	Flavones	19416-87-6	3	12684.5	10911.6	22097.2	11670	6670	7887.18	634952	603585	748861	636966	570078	593248	8340	38024.5	26675	246773	294059	233432	-	-
MWSHY0116	611.197	303.087	610.19	C28H34O15	[M+H]+	Hesperetin-7-O-rutinoside (Hesperidin)	Flavonoids	Flavanones	520-26-3	3	2.40741e+06	2.03938e+06	1.84341e+06	181790	101449	112077	372155	101866	300320	63047.8	44734	41680	54019.8	47731.7	55015	490703	554946	628386	C09755	-
mws0847	150.08	133.05	149.07	C6H7N5	[M+H]+	1-Methyladenine	Nucleotides and derivatives	Nucleotides and derivatives	5142-22-3	3	72250	54909	60752.2	54171.5	38069.1	48139.6	247976	135680	212320	75773.3	91786.1	92948.2	57294.3	51136.2	59210.9	83018.8	65818.8	81325.5	C02216	-
MWS20182	195.066	136.054	196.074	C10H12O4	[M-H]-	Dihydroferulic Acid	Phenolic acids	Phenolic acids	1135-23-5	3	4484.93	10217.8	9	18097.6	8650.99	9815.57	469493	1.21444e+06	624344	305248	325433	344954	58732.3	66305.6	72970.3	222607	284322	267782	-	-
pmn001681	165.092	149.061	166.099	C10H14O2	[M-H]-	1-(4-Methoxyphenyl)-1-propanol	Phenolic acids	Phenolic acids	5349-60-0	3	360972	336022	353542	290970	267545	315549	307457	258839	215017	334758	283339	321529	335004	348226	292412	301739	252033	239924	-	-
MWSmce526	161.091	143.081	160.085	C6H12N2O3	[M+H]+	Daminozide	Alkaloids	Alkaloids	1596-84-5	3	195091	178191	206815	68548.3	50392	47977.3	12280.6	15586.2	10190.2	71548.9	80317.2	54591.5	21702.3	33269.1	28470.1	50957.1	43795.9	40004.8	C10996	-
MWS3046	181.051	121.029	182.058	C9H10O4	[M-H]-	3-(3-Hydroxyphenyl)-3-hydroxypropanoic acid	Phenolic acids	Phenolic acids	3247-75-4	3	67905.9	62937.5	121503	9	9917.46	14456.3	22816.6	15366.1	47547.6	18199.6	17642.4	45346.5	209403	187018	9	46171.1	50160.5	39113.6	-	-
Lmbp003668	419.097	287.054	418.09	C20H18O10	[M+H]+	Kaempferol-3-O-arabinoside	Flavonoids	Flavonols	-	3	256288	190394	290035	84979.6	118302	72633.7	78290.1	65312	70698.5	40254.6	72134.2	38784	24535	87573.8	9	90580.4	114842	111432	-	-
mws0805	308.099	87.0088	309.106	C11H19NO9	[M-H]-	N-Acetylneuraminic acid	Amino acids and derivatives	Amino acids and derivatives	131-48-6	3	109714	60564.6	72853.9	73607.5	75397	68363.8	15938.6	5557.87	11752.4	66077.1	83435.8	76362.9	22221.2	33140.9	21823.7	55478.7	51475.1	43233.5	C00270	ko00520,ko01100,ko01250
mws1179	433.114	271.068	434.121	C21H22O10	[M-H]-	Naringenin-7-O-glucoside (Prunin)	Flavonoids	Flavanones	529-55-5	3	152708	143212	228690	149238	119604	129899	527830	580860	656718	128109	158453	142304	427007	454167	418137	223310	258296	287460	C09099	ko00941
MW0150178	481.2	289.05	480.201	C25H28N4O6	[M+H]+	Glu-Trp-Phe	Amino acids and derivatives	Amino acids and derivatives	-	3	3.99168e+06	2795934	2.93735e+06	3.17938e+06	1.35301e+06	2.81337e+06	588145	3.36633e+06	783377	7.70687e+06	7.29145e+06	8.38027e+06	3.85252e+06	3.50189e+06	4.0985e+06	3.30486e+06	4.21052e+06	3.57915e+06	-	-
mws0232	377.15	243.09	376.138	C17H20N4O6	[M+H]+	Riboflavin (Vitamin B2)	Others	Vitamin	83-88-5	1	2657915	1.22969e+06	1.27575e+06	4.19563e+06	4.40145e+06	4.34859e+06	4.13215e+06	2.52148e+06	3.8094e+06	2.43039e+06	2.5723e+06	2.48597e+06	3.53501e+06	3.68387e+06	3.31733e+06	2.58351e+06	3.0463e+06	3.32701e+06	C00255	ko00740,ko01100,ko01110,ko01240,ko02010
pmn001727	474.177	312.124	475.184	C24H29NO9	[M-H]-	N-(4-O-(Glucosyl)-E-feruloyl)-tyramine	Alkaloids	Phenolamine	-	3	9	14851.3	18774.6	49695.1	46245	54120.2	9	29341.8	9	9	9	21440.2	94184.2	89910	57196.3	34350	42776.3	34913.1	-	-
pma2987	142.097	124.087	141.09	C6H11N3O	[M+H]+	Histidinol	Alkaloids	Alkaloids	501-28-0	3	9.11121e+06	9.85769e+06	9.32486e+06	1.14278e+07	1.01667e+07	1.25829e+07	1.19124e+07	1.16407e+07	1.20519e+07	1.27857e+07	1.41659e+07	1.31353e+07	1.42292e+07	8.41449e+06	1.23933e+07	1.07752e+07	1.17168e+07	1.37696e+07	C00860	ko00340,ko01100,ko01110,ko01230
mws1035	741.224	433.112	740.216	C33H40O19	[M+H]+	Kaempferol-3-O-robinoside-7-O-rhamnoside (Robinin)	Flavonoids	Flavonols	301-19-9	3	440685	545434	864285	1.08477e+06	1.16836e+06	1.10168e+06	51424.5	70020	25113.6	248145	456350	331124	9	9	11670	589319	760273	667030	C10178	-
Lmyn002403	313.09	101.02	314.1	C14H18O8	[M-H]-	Mandelic acid-β-glucoside	Organic acids	Organic acids	-	3	199834	167664	123398	161775	167359	170426	97847.1	111464	67345.6	251016	249584	219226	226351	228536	228683	160948	124525	147031	-	-
MW0156666	307.13	265.12	306.118	C10H18N4O7	[M+H]+	Ser-Asn-Ser	Amino acids and derivatives	Amino acids and derivatives	-	3	3.81005e+06	3.34348e+06	3.59886e+06	1.5338e+06	1.49988e+06	1.53028e+06	95177.3	295305	73355	609802	683405	551930	1.97235e+06	1.97127e+06	2.0091e+06	661164	820750	663949	-	-
pmb0752	369.118	177.055	368.111	C17H20O9	[M+H]+	3-O-Feruloylquinic acid	Phenolic acids	Phenolic acids	1899-29-2	3	81408.4	111298	103632	20745.6	46116.5	38235.7	582418	462281	569563	25898.7	33340	38345	41680	55015	50909.8	126986	138481	107094	C02572	-
pmb0736	493.134	331.081	492.127	C23H24O12	[M+H]+	Tricin-7-O-Glucoside	Flavonoids	Flavones	32769-01-0	3	216465	271334	220030	71617.2	9	9	2.23272e+06	995748	1.86646e+06	179682	213113	146536	29333.7	9	9	286957	338035	371606	-	-
Zmbn005559	349.086	187.034	350.094	C16H18N2O5S	[M-H]-	Indole-3-cyano-2-O-glucoside	Alkaloids	Plumerane	-	3	67327.7	81937.5	66006.8	43348.1	40782.2	50927.6	416980	401371	697907	40213.3	16144.3	91943.3	40599.1	68219.5	66046.5	148256	115340	126387	-	-
pmb0500	411.192	177.055	410.184	C23H26N2O5	[M+H]+	N-p-Coumaroyl-N'-feruloylputrescine	Alkaloids	Phenolamine	380302-96-5	3	18528.6	8994.5	29574.7	85851.7	94419.9	103604	37720.8	18095.1	14410.8	9	11473.7	5928.84	193338	167377	177329	51214.7	65567.2	55158	-	-
MWSHY0136	449.108	287.055	448.101	C21H20O11	[M+H]+	Kaempferol-3-O-glucoside (Astragalin)	Flavonoids	Flavonols	480-10-4	3	1.26565e+07	1.45267e+07	1.39706e+07	9.87178e+06	6.12206e+06	9.25923e+06	1668050	1.01104e+06	2.07358e+06	1.83343e+06	1.703e+06	2.65171e+06	135070	218505	191800	3.78387e+06	4.34435e+06	3.35533e+06	C12249	ko00944,ko01110
pma0149	341.087	207.065	340.079	C15H16O9	[M+H]+	Sinapoyl malate	Phenolic acids	Phenolic acids	92344-58-6	3	909281	648645	683999	784834	898441	947749	38488.4	199806	57465.8	1.46843e+06	1.38173e+06	1.49111e+06	499986	698551	901047	727453	740721	581199	C02887	ko00940,ko01110
pme2117	426.022	158.925	427.029	C10H15N5O10P2	[M-H]-	Adenosine 5'-diphosphate	Nucleotides and derivatives	Nucleotides and derivatives	58-64-0	3	99368.7	82695.5	53161.2	121376	114714	122859	426339	139488	332683	96507.2	89591.6	89297.8	94554.2	103366	83425.9	86393.1	83704.4	105596	C00008	ko00190,ko00195,ko00230,ko00908,ko01100,ko01110,ko01232,ko01240
MWS201464	294.182	84.0811	293.174	C15H23N3O3	[M+H]+	Lys-Phe	Amino acids and derivatives	Amino acids and derivatives	6235-35-4	3	37562.2	38952.1	31770.2	68528.8	41815.7	58790.2	41198.9	33423.6	54315.1	50386.9	49328.7	52066	22723.1	53157.7	25579.2	41364.6	47323.9	36496.7	-	-
MWSHC20158	127.04	53.04	126.032	C6H6O3	[M+H]+	5-Methoxyfurfural	Others	Aldehyde compounds	21300-07-2	2	360540	355427	246794	321612	330607	341514	1.3557e+06	909614	1.57116e+06	139837	128626	160420	1.33306e+06	1.50317e+06	1.75201e+06	557826	671149	724785	-	-
Lmzn001572	637.11	351.06	638.112	C27H26O18	[M-H]-	Scutellarein-7-O-glucuronosyl-(1->2)-glucuronide	Flavonoids	Flavones	150641-65-9	1	5.50945e+07	5.49133e+07	4.59409e+07	4.44381e+06	3.47272e+06	2.54292e+06	51053.1	33740.2	22134.4	2.28218e+07	1.95149e+07	2.10997e+07	118660	41545.8	23817.6	1.46569e+07	1.87927e+07	1.83376e+07	-	-
pmp000980	549.2	387.14	548.189	C27H32O12	[M+H]+	Maohuoside A	Flavonoids	Flavonols	128988-55-6	3	268347	338712	358104	433788	616988	464994	124027	164390	209142	996815	562882	537758	582860	207387	377170	325490	372154	285937	-	-
zjgp122321	355.1	163.05	354.095	C16H18O9	[M+H]+	4-O-acetyl-3-O-caffeoyl-2-C-methyl-D-erythronate	Others	Others	-	1	2.20575e+07	3.29701e+07	2.21807e+07	131735	59247.1	20817.8	161771	100644	121556	18727.7	60020	9	1.58764e+07	1.52627e+07	6.44688e+06	9.27874e+06	7.23629e+06	9.07125e+06	-	-
Lmmn002179	313.093	107.05	314.1	C14H18O8	[M-H]-	Methylsalicylate-2-O-glucoside	Phenolic acids	Phenolic acids	10019-60-0	3	234827	202344	122118	132499	91383.6	98140	108267	139556	134742	197686	180453	169034	146872	155898	164655	142293	109693	121876	-	-
Lmnp002448	641.17	479.11	640.164	C28H32O17	[M+H]+	5,7,3',4'-Tetrahydroxy-6-methoxyflavone-8-C-[glucosyl-(1-2)]-glucoside	Flavonoids	Flavones	-	3	511822	703057	662430	477076	995045	521623	552081	324690	499894	582413	439672	537831	140444	365765	442360	741642	603505	586418	-	-
pmf0138	179.056	59.0139	180.063	C6H12O6	[M-H]-	D-Mannose	Others	Saccharides	3458-28-4	1	2.56731e+06	3.16257e+06	2.90107e+06	3.84783e+06	3.75256e+06	4.7452e+06	3.43252e+06	1.14166e+06	2.97057e+06	2.02934e+06	2.06641e+06	2.26577e+06	1.49899e+06	1.62443e+06	1.4693e+06	2.34734e+06	2.35042e+06	1.84795e+06	C00159	ko00051,ko00052,ko00520,ko01100,ko01250,ko02010
Zmxp002867	625.167	301.068	624.169	C28H32O16	[M+H]+	Chrysoeriol-5,7-di-O-glucoside	Flavonoids	Flavones	-	3	3.66009e+06	3.19584e+06	3.0257e+06	1.76015e+07	1.62637e+07	1.5783e+07	58923095	1.98354e+07	2.79581e+07	6.9279e+06	8.29123e+06	8.43155e+06	36675	16774.5	9	9.5914e+06	1.16113e+07	9.07813e+06	-	-
pme1816	353.09	191.06	354.095	C16H18O9	[M-H]-	Neochlorogenic acid (5-O-Caffeoylquinic acid)	Phenolic acids	Phenolic acids	906-33-2	1	9.3867e+06	1.22135e+07	1.46213e+07	36616.7	15044.1	23183.1	10213.6	15391.7	9	7415.93	12718.9	10301.8	6.38541e+06	5.9024e+06	5.71126e+06	3.40861e+06	2.65859e+06	2.82497e+06	C17147	-
MWSmce703	97.0647	77.0381	96.0575	C6H8O	[M+H]+	3-Methyl-2-cyclopenten-1-one	Others	Ketone compounds	2758-18-1	3	54218.1	29661.2	44626.8	31085.1	65720	45696.2	20318	22043.6	9	95186.5	181805	195669	157584	247922	252085	135115	119432	103164	-	-
MWS3270	166.019	79.9572	167.022	C7H5NO4	[M-H]-	Quinolinic Acid	Alkaloids	Pyridine alkaloids	89-00-9	3	330856	562895	610866	285705	405973	382386	4.49099e+06	1.35185e+06	4.44775e+06	1.35398e+06	1.25808e+06	1.41991e+06	1.43602e+06	1.22097e+06	1.46723e+06	1.28254e+06	1.14639e+06	977673	C03722	ko00380,ko00410,ko00760,ko01100,ko01240
Lmxp011770	279.159	149.023	278.152	C16H22O4	[M+H]+	Diisobutyl phthalate	Phenolic acids	Phenolic acids	84-69-5	3	1.23152e+07	9.16138e+06	1.05938e+07	1.34335e+07	1.22009e+07	1.09672e+07	1.04886e+07	8.67253e+06	1.28432e+07	1.52775e+07	9.59484e+06	9.05248e+06	8.06234e+06	7.44188e+06	1.0697e+07	9.71241e+06	7.96503e+06	1.04168e+07	C15205	-
Hmcp001629	697.16	449.1	696.154	C30H32O19	[M+H]+	Kaempferol-3-O-(6''-Malonyl)glucoside-7-O-Glucoside	Flavonoids	Flavonols	-	2	857548	1.23963e+06	998035	883245	1.14659e+06	1.2214e+06	2.91177e+06	2037815	2.84604e+06	151150	259183	186531	1.0171e+06	842779	2557770	780614	1.02356e+06	898023	-	-
Lmmp003817	535.11	287.05	534.101	C24H22O14	[M+H]+	Kaempferol-3-O-(6''-malonyl)glucoside	Flavonoids	Flavonols	-	1	2.48101e+06	2.99795e+06	2.72632e+06	509098	600582	894470	4.90874e+06	1.8388e+06	3.63885e+06	969249	1.05557e+06	960565	9	9	9	1.16969e+06	1.52765e+06	1.43733e+06	-	-
MW0149927	517.19	197.12	518.197	C19H30N6O11	[M-H]-	Glu-Asn-Gln-Glu	Amino acids and derivatives	Amino acids and derivatives	-	3	803900	795424	751019	76299.6	103739	99385.8	48375.5	138066	62448.7	17002.7	19529	34702.3	325960	339983	317606	253495	240127	194417	-	-
Lmhn003494	415.07	179.03	416.074	C20H16O10	[M-H]-	Caffeoylbenzoyltartaric acid	Phenolic acids	Phenolic acids	-	2	58953.6	18472.8	9	14392.1	9	37457.3	37460	9266.58	9	12336.7	59228.4	14960	1.15379e+06	1.07185e+06	964373	173047	222780	219399	-	-
MWS1771	196.097	91.0546	195.089	C10H13NO3	[M+H]+	L-Tyrosine methyl ester	Amino acids and derivatives	Amino acids and derivatives	1080-06-4	3	27028.9	13947.5	17106.4	48501	59281	47921.2	76498.3	88539.3	82378.5	90604	45226.8	106215	41529.2	37618.3	45392.8	33449.4	42332.5	43142.5	C03404	-
pmb0782	86.0964	69.0698	85.0891	C5H11N	[M+H]+	Piperidine	Alkaloids	Piperidine alkaloids	110-89-4	3	2.19279e+06	1.54583e+06	1.15655e+06	1.31903e+07	1.15613e+07	1.23977e+07	2.7961e+06	1.72022e+06	2.35444e+06	2.7647e+06	2.54182e+06	2.81068e+06	2.79589e+06	2.41521e+06	2.72259e+06	4.42086e+06	5.59393e+06	4.49652e+06	C01746	ko00960
Cmyp003257	387.2	225.145	386.194	C19H30O8	[M+H]+	Icariside B1	Terpenoids	Monoterpenoids	109062-00-2	3	802915	253816	505900	224520	284140	165030	272747	494889	245307	782368	772384	922892	968475	992346	378202	694338	787749	599078	-	-
Lmnp002413	595.17	449.11	594.159	C27H30O15	[M+H]+	Luteolin-6-C-glucoside-7-O-rhamnoside	Flavonoids	Flavones	-	2	4.30665e+06	6.02185e+06	8.26333e+06	2.17236e+06	3.01361e+06	3.04958e+06	26140	18653.1	46654.3	2.00329e+06	2.18075e+06	2.53332e+06	6848.22	9	1877.6	2.33808e+06	2.25083e+06	1.79791e+06	-	-
Lbhp011919	427.08	179.03	426.08	C18H18O12	[M+H]+	Esculin 6'-Malonate	Lignans and Coumarins	Coumarins	-	1	1.20052e+06	1.01425e+06	1.03982e+06	699212	504082	704389	2.9579e+06	3.51956e+06	2.96828e+06	2.12636e+06	1.62232e+06	1.69749e+06	2.15489e+06	1.92642e+06	1.89285e+06	1.29532e+06	1.57161e+06	1.21869e+06	-	-
MWSmce031	249.143	203.104	248.141	C15H20O3	[M+H]+	Micheliolide	Terpenoids	Sesquiterpenoids	68370-47-8	3	12794	8801.66	36520.3	295618	309332	346005	73677.4	28412.3	68440.1	218329	213215	214522	162949	190760	149497	172617	181970	139121	C09507	-
MW0144590	498.23	236.15	497.223	C20H31N7O8	[M+H]+	Ala-His-Gly-Val-Asp	Amino acids and derivatives	Amino acids and derivatives	-	3	7392.92	18790.8	22220.1	5386.99	3988.37	9866.72	116132	458497	262676	78769.4	84942.2	79533.3	19996.4	18046.2	15042.3	67058.4	51248.7	64107	-	-
Lmbn000193	103.004	59.0139	104.011	C3H4O4	[M-H]-	Tartronate semialdehyde	Organic acids	Organic acids	2480-77-5	3	110495	130705	128152	44801.7	31944.5	37582.9	534708	49158.3	470884	43931.3	48714.5	46108.9	15812.4	29261.3	17677.6	120557	123438	94980.2	C01146	ko00053,ko00630,ko01100
pme2651	742.068	620.02	743.076	C21H28N7O17P3	[M-H]-	NADP (Nicotinamide adenine dinucleotide phosphate)	Nucleotides and derivatives	Nucleotides and derivatives	53-59-8	3	11963.5	8898.13	7330.7	7941.49	5023.07	14642.3	63237.2	8121.75	23623.4	3266.12	5886.39	6527.72	9422.31	3448.66	7297.84	13021.4	11666.9	9837.92	C00006	ko00195,ko00480,ko00760,ko01100,ko01240
MW0155298	427.2	247.13	426.19	C22H26N4O5	[M+H]+	Phe-Phe-Asn	Amino acids and derivatives	Amino acids and derivatives	-	3	213489	208281	237806	313988	277207	223558	25776.9	89697.4	41680	59170.8	106813	63350	210160	103938	152390	159394	133139	176231	-	-
Wmcn000039	461.17	135.04	462.174	C20H30O12	[M-H]-	decaffeoylverbascoside	Phenolic acids	Phenolic acids	-	3	23551.2	18613.6	11072.5	108014	99160.5	77411.7	9	9	9	74644.8	104350	93596.5	19460.9	35105.8	35364.6	40146.2	30789.5	39044.6	-	-
mws5041	189.123	86.0964	188.116	C8H16N2O3	[M+H]+	L-Glycyl-L-isoleucine	Amino acids and derivatives	Amino acids and derivatives	19461-38-2	3	85536.3	133074	100674	158152	180600	153593	297602	191818	370600	187388	142066	169646	144589	149633	174152	157822	188944	144295	-	-
Zmxp003107	611.161	287.057	610.153	C27H30O16	[M+H]+	Luteolin-7,3'-di-O-glucoside	Flavonoids	Flavones	52187-80-1	2	2.44865e+06	3.93339e+06	6.95292e+06	1.16234e+07	1.22508e+07	1.249e+07	1.82941e+06	764554	1.75662e+06	1.91011e+06	2.16104e+06	1.89027e+06	61685	113727	9	1.81964e+06	2.34072e+06	1.88888e+06	-	-
Hmdn001667	463.052	300.99	464.059	C20H16O13	[M-H]-	Ellagic acid-4-O-glucoside	Tannins	Tannin	-	3	1.41617e+06	2.26853e+06	2.20633e+06	7.36121e+06	7.60185e+06	6.19044e+06	1.67157e+06	8.25776e+06	2.63723e+06	210003	244253	275391	8.13509e+06	8.42627e+06	8.70295e+06	3.17698e+06	2.39334e+06	2.7934e+06	-	-
Zmcp002666	627.14	303.05	626.148	C27H30O17	[M+H]+	Quercetin-3,7-Di-O-glucoside	Flavonoids	Flavonols	-	1	1.17298e+06	2.2644e+06	3.52946e+06	1.12387e+07	1.26384e+07	1.18121e+07	8.38017e+06	8.65782e+06	8.81286e+06	387778	445826	436114	3.20022e+06	2.99153e+06	3.21625e+06	5.24601e+06	6.56621e+06	6.90747e+06	-	-
pmb0764	144.048	113.029	143.041	C6H9NOS	[M+H]+	4-Methyl-5-thiazoleethanol	Others	Others	137-00-8	3	15585.5	38871.3	13224.3	118927	149691	122766	128238	77836.7	199173	82175.6	70447.5	89214.3	167421	164283	197786	83160.6	100975	77455.8	C04294	ko00730,ko01100,ko01240
MWS0442	527.16	365.1	504.169	C18H32O16	[M+Na]+	Maltotriose	Others	Saccharides	1109-28-0	3	661095	887662	662789	2.8816e+06	3.04742e+06	2.85307e+06	242949	613135	540188	5.20378e+06	4.22237e+06	4.53932e+06	2.15486e+06	2.48106e+06	2.01052e+06	2.34623e+06	2.64598e+06	1.99156e+06	C01835	ko02010
mws1050	148.06	88.0393	147.053	C5H9NO4	[M+H]+	O-Acetylserine	Amino acids and derivatives	Amino acids and derivatives	5147-00-2	3	41872.9	29209.2	37339.1	128347	46235.2	133883	260979	178463	256152	115290	104465	111108	177882	139138	146617	90299	113406	118779	C00979	ko00270,ko00908,ko00920,ko01100,ko01110,ko01200,ko01230,ko04122
MWS201471	310.176	84.0811	309.169	C15H23N3O4	[M+H]+	Lys-Tyr	Amino acids and derivatives	Amino acids and derivatives	35978-98-4	3	27052.9	37996.5	33304.6	84056.1	82979.1	96286.4	55151.7	36623.5	100939	49656.8	61575.2	59778.4	53794.8	47544.6	49634.6	55366.7	45992.5	61097.5	-	-
HJAP024	611.16	593.15	610.154	C27H30O16	[M+H]+	Kaempferol-6,8-di-C-glucoside	Flavonoids	Flavonols	-	1	186795	112181	211906	252109	246687	92997.9	5.14206e+07	5.09231e+07	5.06524e+07	1.25787e+07	1.24737e+07	1.37469e+07	66070.8	49612.4	88365	1.01903e+07	1.15582e+07	1.34874e+07	-	-
Lmgn002184	173.046	93.0346	174.053	C7H10O5	[M-H]-	2-Oxoheptanedionic acid	Organic acids	Organic acids	17126-90-8	3	182209	580119	389907	16581.9	12244.2	6317.52	10659.6	25005	9	15005	9491.26	8766.54	192147	161479	186660	111193	115563	87953.7	C16588	ko01100,ko01210,ko01240
pmp001285	149.02	65.04	148.016	C8H4O3	[M+H]+	Phthalic anhydride	Phenolic acids	Phenolic acids	85-44-9	1	1.50684e+06	2.21243e+06	2.50362e+06	1.97735e+06	1.92199e+06	3.03017e+06	2.17808e+06	2.60491e+06	3.0684e+06	1.27732e+06	1.67794e+06	2.17742e+06	2.05035e+06	2.10148e+06	2.03767e+06	2.22054e+06	2.67434e+06	2.0395e+06	-	-
ML10172161	103.004	59.0136	104.011	C3H4O4	[M-H]-	Hydroxypyruvic acid	Organic acids	Organic acids	1113-60-6	3	120070	140717	122270	25495.3	41664.6	37285.5	521923	65565.1	434111	51383.8	37462.4	29534.8	23808.4	26188.4	27471.6	116467	105017	87419.7	C00168	ko00260,ko00630,ko01100,ko01110,ko01200
Smhp003438	611.16	593.14	610.153	C27H30O16	[M+H]+	Luteolin-6,8-di-C-glucoside	Flavonoids	Flavones	29428-58-8	1	156800	9	166770	213520	249779	9	4.38246e+07	3.9863e+07	5.28712e+07	1.01626e+07	1.2777e+07	1.18736e+07	9	152591	152597	1.04449e+07	1.28553e+07	9.88522e+06	C10102	-
Wbmp008021	478.28	337.27	477.273	C26H39NO7	[M+H]+	(14-Ethyl-4,6,19-trimethoxy-9,11-dioxa-14-azaheptacyclo[10.7.2.12,5.01,13.03,8.08,12.016,20]docosan-21-yl)acetate	Alkaloids	Alkaloids	-	2	1.61132e+06	2.25289e+06	4.42627e+06	1.05157e+06	1.1056e+06	679944	2.4106e+07	8.56541e+06	3.02404e+07	1.7065e+06	1.42698e+06	3.39586e+06	1.03309e+06	1.10067e+06	1.38479e+06	6.32642e+06	5.47653e+06	7.2939e+06	-	-
pme0170	217.13	158.081	216.122	C8H16N4O3	[M+H]+	N-Acetyl-L-Arginine	Amino acids and derivatives	Amino acids and derivatives	155-84-0	3	457022	570620	340186	277807	401375	348552	647012	616257	700375	353661	475262	579720	471811	422588	526884	411980	516465	545605	-	-
Hmcp001578	641.17	479.11	640.164	C28H32O17	[M+H]+	Isorhamnetin-3,7-O-diglucoside	Flavonoids	Flavonols	6758-51-6	3	952643	650278	1.37734e+06	1.22757e+06	1.52886e+06	909411	1.94708e+06	1.76802e+06	2.32878e+06	583669	413033	307475	423970	356121	274761	793347	654840	874577	-	-
MWSmce680	125.059	110.036	124.052	C7H8O2	[M+H]+	Mequinol	Phenolic acids	Phenolic acids	150-76-5	3	44156	35163.8	29668.6	16125	15640.7	17750.9	10323.2	12164.3	13340	9048.62	9	28340	23062.9	28407.1	39676.1	24392.1	18302.3	22572.4	-	-
mws0043	403.139	373.096	402.132	C21H22O8	[M+H]+	Nobiletin (5,6,7,8,3',4'-Hexamethoxyflavone)	Flavonoids	Flavones	478-01-3	3	15513.5	9374.56	5423.32	11148.7	11086.8	11913.6	46815.8	8941.35	11557.7	7621.61	9379.18	6677.07	12244.9	11852.5	12357.6	7065.18	8120.4	9429.62	C10112	-
mws0178	353.09	191.06	354.095	C16H18O9	[M-H]-	Chlorogenic acid (3-O-Caffeoylquinic acid)	Phenolic acids	Phenolic acids	327-97-9	1	1.32254e+07	1.31237e+07	1.73294e+07	103621	42706.3	27615	5627.42	36890.1	6778.1	22477.9	10115.6	14395.3	6.42886e+06	8.2315e+06	6.75164e+06	3.23009e+06	4.24751e+06	4.15263e+06	C00852	ko00940,ko00941,ko00945,ko01110
Lmtn003096	523.22	361.14	524.226	C26H36O11	[M-H]-	Secoisolariciresinol 4-O-glucoside	Lignans and Coumarins	Lignans	-	3	450639	356679	330757	242321	246517	252086	110694	312196	115538	526998	709847	937659	303520	332736	211345	342219	444523	353961	-	-
Wayn005368	491.08	329.03	492.09	C22H20O13	[M-H]-	3,3'-Di-O-Methylellagic acid 4'-glucoside	Tannins	Tannin	51803-68-0	3	318507	275053	307038	107057	77337.6	79211.8	84521.3	86977.6	79197.6	53371.4	55763.5	37365	110476	129704	110685	87358	116852	109985	-	-
Hmcp001636	509.13	347.07	508.122	C23H24O13	[M+H]+	Limocitrin-7-O-glucoside	Flavonoids	Flavonols	-	3	2.46753e+06	3.17428e+06	4.23684e+06	3.26751e+06	3.49653e+06	3.26398e+06	123953	1.2624e+06	173966	839134	880182	757290	5.13866e+06	3.48184e+06	4.6647e+06	1.4399e+06	1.43482e+06	1.09846e+06	-	-
Lmsn003628	547.17	223.06	548.174	C23H32O15	[M-H]-	6'-O-Sinapoylsucrose	Phenolic acids	Phenolic acids	-	3	165141	124327	78001.9	42792.5	20109.6	23066.6	106605	24064.4	105470	9	9	21377.9	9	9	9	52891.4	71328.3	63738.9	-	-
Jmwp003339	285.13	123.04	284.126	C14H20O6	[M+H]+	2-Phenylethy-1-O-β-D-glucoside	Phenolic acids	Phenolic acids	18997-54-1	3	286753	176039	205967	108509	151677	147580	27442.3	46645.4	21718.9	200781	185735	169702	122312	113510	86896.2	136884	108277	105726	-	-
mws0875	179.048	76.0215	178.041	C5H10N2O3S	[M+H]+	L-Cysteinyl-L-glycine	Amino acids and derivatives	Amino acids and derivatives	19246-18-5	3	9257.96	11114.8	51680	12967.7	16198	13884.2	15005	18490.9	6480.57	9261.3	12494.8	36675	9	9	35010	12496.2	11114.8	9256.57	C01419	ko00480,ko01100
MWSmce347	209.059	152.062	208.052	C14H8O2	[M+H]+	9,10-Anthraquinone	Quinones	Anthraquinone	84-65-1	3	63076.8	29317.4	64590.4	49093.4	37825.4	29822.5	32288.6	42769.9	48840.9	25540.3	32297.5	26926.2	29399.7	23311.5	22916	27596.4	20509.1	23606.9	C16207	-
pmp000191	475.123	271.06	474.116	C23H22O11	[M+H]+	6''-O-Acetylgenistin	Flavonoids	Isoflavones	73566-30-0	3	31048.3	22330.8	16470.9	13588.7	13433.5	22669.6	319832	194927	280630	79330.5	56391.4	34514.1	7162.86	18441.1	12422.5	53084.9	64757.1	48702.6	-	-
pme1611	433.114	313.071	434.121	C21H22O10	[M-H]-	Isohemiphloin	Flavonoids	Flavanones	3682-02-8	3	30737.7	30731.5	131105	426741	434087	432035	1.57092e+06	2.98984e+06	2.0464e+06	158196	102979	106342	130636	135246	123203	311698	403775	413805	-	-
mws0216	132.07	86.06	131.058	C5H9NO3	[M+H]+	Trans-4-Hydroxy-L-proline	Amino acids and derivatives	Amino acids and derivatives	51-35-4	3	1.93094e+06	859055	1.69422e+06	1.89927e+07	3.28329e+07	2.42756e+07	6.25311e+06	1.52934e+06	4.4431e+06	3.48512e+06	3.77448e+06	3.89522e+06	2.12537e+06	2.87429e+06	1.59745e+06	8.84666e+06	9.11304e+06	6.84845e+06	C01157	ko00330,ko00470,ko01100,ko02010
MWS04455	132.065	86.0607	131.058	C5H9NO3	[M+H]+	Cis-L-3-hydroxyproline	Amino acids and derivatives	Amino acids and derivatives	567-35-1	3	1.30075e+06	502716	1.53299e+06	1.29621e+07	2.70956e+07	1.8952e+07	5.19758e+06	1.10078e+06	3.46612e+06	2.55017e+06	3.44614e+06	3.06625e+06	1.51534e+06	2.18965e+06	1.00659e+06	7.59577e+06	7.82001e+06	5.87479e+06	-	-
MWS201455	262.14	84.0814	261.132	C10H19N3O5	[M+H]+	Asp-Lys	Amino acids and derivatives	Amino acids and derivatives	5891-51-0	3	71696.8	79351.6	60182.7	246036	231556	210436	227728	68564.3	170225	156590	160179	134005	135354	182389	174012	104948	139329	136514	-	-
pmb1912	474.173	327.12	473.166	C20H23N7O7	[M+H]+	10-Formyltetrahydrofolic Acid	Alkaloids	Alkaloids	2800-34-2	3	217866	219093	267748	287004	222576	279929	1.5637e+06	229968	1.17638e+06	485823	508939	606793	270913	214594	233514	340628	421389	318344	C00234	ko00670,ko00970,ko01100,ko01200,ko01240
MWS20172	127.04	53.04	126.032	C6H6O3	[M+H]+	5-Hydroxymethylfurfural	Others	Aldehyde compounds	67-47-0	2	259206	275822	319941	383655	467151	409211	1.53816e+06	966719	1.64528e+06	141385	203044	193159	1.81611e+06	2.07948e+06	1.87974e+06	787432	936772	695801	C11101	-
Zmyn000268	89.0247	71.02	90.0317	C3H6O3	[M-H]-	2,3-Dihydroxypropanal	Others	Saccharides	56-82-6	3	112583	119954	109665	74982.8	51859.7	74504.4	2749.47	10218.2	4086.16	54827.4	41363.1	55655.3	18184.8	34635.1	22286.8	44334.4	59056.6	48263	C02154	-
mws1375	304.15	185.093	303.143	C12H21N3O6	[M+H]+	Nicotianamine	Alkaloids	Alkaloids	34441-14-0	3	112078	63371.6	47690.9	54531.8	105332	78779.4	56293.9	56589.9	77419.1	68079.5	36793.3	76661.2	85583.8	50369.9	61551.4	70112.9	60660.2	82078.1	C05324	ko00270,ko00999,ko01100,ko01110
pma3724	369.118	177.055	368.111	C17H20O9	[M+H]+	1-O-Feruloylquinic acid	Phenolic acids	Phenolic acids	-	3	520110	629256	317999	35010	20610.7	23340	9	26675	9	43345	14491.6	15682.2	260245	535059	638871	127224	94546.4	120884	-	-
MWSprf117	221.09	130.06	220.085	C11H12N2O3	[M+H]+	5-Hydroxy-DL-tryptophan(5-HTP)	Amino acids and derivatives	Amino acids and derivatives	56-69-9	1	134746	43395.9	30521.7	2.05865e+06	1.87498e+06	1.98552e+06	210755	153194	142612	272693	311205	345275	156738	145882	123904	380387	451775	333907	C01017	-
mws1409	579.027	402.995	580.034	C15H22N2O18P2	[M-H]-	Uridine-5'-diphosphoglucuronic acid	Nucleotides and derivatives	Nucleotides and derivatives	-	3	6814.89	10883.5	3783.77	11773.8	12803.5	12283.8	77425.2	13429.8	38912.6	10057.3	15323.9	7501.34	5779.93	3700.46	7501.34	16071.6	11999.7	13083	-	-
pmb0660	757.2	147.1	756.19	C36H36O18	[M+H]+	Isoorientin-7-O-(6''-p-coumaroyl)glucoside	Flavonoids	Flavones	-	3	6670	9	9	5829.58	5546.54	11670	1.33329e+06	1.06612e+06	2.24051e+06	29189.6	28801	16176.4	5005	3340	11670	261419	343203	270415	-	-
mws1075	177.055	121.065	176.047	C10H8O3	[M+H]+	7-Methoxycoumarin	Lignans and Coumarins	Coumarins	531-59-9	3	206949	196861	200748	89522.3	84927	76089.7	750328	379311	537759	9	31704	32486.9	9	33915.2	9	123971	122413	159187	C09268	-
MWS4471	173.057	58.0297	174.064	C6H10N2O4	[M-H]-	N-Alpha-Acetyl-L-Asparagine	Amino acids and derivatives	Amino acids and derivatives	4033-40-3	3	23316.5	25088.2	19317.5	36599.2	41780.7	34269.5	63522.8	38130.2	56666.1	33492.4	38115.7	35581	25672	45753.2	31332.1	39472.4	28923	35539.4	-	-
mws0677	219.113	160.076	218.106	C12H14N2O2	[M+H]+	N-Acetyl-5-hydroxytryptamine	Alkaloids	Plumerane	1210-83-9	3	304599	173464	218930	167456	164946	259862	105234	227358	172582	113953	147822	9	132220	156595	130006	129708	160671	177356	C00978	ko00380,ko01100,ko01110
Lmpp003930	579.15	271.061	578.142	C30H26O12	[M+H]+	Apigenin-7-O-(6''-p-Coumaryl)glucoside	Flavonoids	Flavones	-	3	16220060	2.53363e+07	3.23883e+07	7.59027e+06	5.70418e+06	5.76048e+06	217278	91623	251745	5.86413e+06	5.9495e+06	3.70364e+06	9	11011.8	5005	6.90039e+06	5.39589e+06	7.32858e+06	-	-
MWStz170	227.14	86.063	226.132	C11H18N2O3	[M+H]+	Cyclo(L-Leu-trans-4-hydroxy-L-Pro)	Amino acids and derivatives	Amino acids and derivatives	115006-86-5	3	10112.4	12692.5	9	13235.7	23340	9	9	9	6670	9	4351.97	17593.4	7455.73	18340	13340	9040.7	9528.78	11992.2	-	-
MWS20169	269.046	254.021	270.053	C15H10O5	[M-H]-	2,5-dihydroxy-1-methoxy-anthraquinone	Quinones	Anthraquinone	-	3	25604.3	23751.8	38736.7	43896.1	33086.5	24385.8	44333.9	64176.9	46123.4	26610.4	30009.9	42927	31026.1	32617.2	22184.6	29085.7	36625.9	27602.7	-	-
Lmzn006284	471.35	471.35	472.355	C30H48O4	[M-H]-	2-Hydroxyursolic acid	Terpenoids	Triterpene	-	3	179542	292482	200372	418159	402921	379015	596077	464502	134339	376418	370199	399003	585546	556743	599527	446528	431911	331272	-	-
Zmmp003957	408.21	261.14	407.206	C20H29N3O6	[M+H]+	Phe-Glu-Leu	Amino acids and derivatives	Amino acids and derivatives	-	3	449256	287133	536491	650618	713113	722356	2.03027e+06	3.18181e+06	1.39224e+06	416102	474343	494931	1.58145e+06	1.72668e+06	1.86656e+06	779303	1.05053e+06	1.01664e+06	-	-
pmp000585	519.11	433.11	518.106	C24H22O13	[M+H]+	Apigenin-7-O-(6''-malonyl)glucoside	Flavonoids	Flavones	86546-87-4	1	165132	115055	132470	16792.5	16372	24386.5	2.57614e+06	1.09833e+06	1.88468e+06	330194	363325	367710	8017.01	7701.85	9	398972	535228	524934	C10020	-
Smlp002877	433.113	301.071	433.113	C21H21O10+	[M]+	Peonidin-3-O-arabinoside	Flavonoids	Anthocyanidins	-	3	489255	402782	533582	468175	380684	341223	9	187612	33340	301737	404439	304451	180073	225112	298930	172209	213079	158504	-	-
MWS201461	288.204	175.119	287.196	C12H25N5O3	[M+H]+	Leu-Arg	Amino acids and derivatives	Amino acids and derivatives	26607-15-8	3	130783	67893.1	87737.1	118089	135369	102778	167847	123339	194924	105249	130871	138872	102824	90337.6	70125.3	111190	93547.6	81458.6	-	-
Lmhp003162	787.23	625.17	786.222	C34H42O21	[M+H]+	Chrysoeriol-6,8-di-C-glucoside-4'-O-glucoside	Flavonoids	Flavones	-	3	343138	517730	598670	1.08348e+06	1.57251e+06	1.44205e+06	346247	326288	228553	398446	452747	393589	62688.4	129687	99169.5	501072	616850	457459	-	-
pmc0960	544.34	184.073	543.332	C28H50NO7P	[M+H]+	LysoPC 20:4	Lipids	LPC	-	3	14321.7	14561.9	23101.4	12832.8	42810.7	27512.6	252449	43198.1	139156	34711.1	45454	22553	18772.6	38767.5	46629.8	44008.8	42036.4	55779.7	-	-
NK10264324	127.04	81.03	126.032	C6H6O3	[M+H]+	Phloroglucinol; 1,3,5-Benzenetriol	Phenolic acids	Phenolic acids	108-73-6	3	188496	357127	428537	256649	254383	267535	615519	382606	583773	122443	179095	111606	620536	833449	795662	415187	411667	310039	C02183	-
Lmtn002324	431.15	269.1	432.163	C19H28O11	[M-H]-	Benzyl-(2''-O-glucosyl)glucoside	Phenolic acids	Phenolic acids	-	3	89004.1	103039	9	220993	182416	131365	29482.2	38304.2	44620.6	107119	127642	93406.7	160729	163102	137582	86827.3	119539	107835	C17564	-
pme0368	579.17	271.04	578.164	C27H30O14	[M+H]+	Apigenin-7-O-rutinoside (Isorhoifolin)	Flavonoids	Flavones	552-57-8	1	1.22205e+07	32531405	17681660	7.05034e+06	7.94186e+06	7.99812e+06	265631	127634	177038	6.30994e+06	5.30954e+06	5.56065e+06	5361.95	6670	15544.8	7.33319e+06	6723455	9.07721e+06	-	-
pmf0508	278.046	142.007	277.038	C9H7N7O2S	[M+H]+	Azathioprine	Nucleotides and derivatives	Nucleotides and derivatives	446-86-6	3	13723.9	14532.8	23664.4	28894.4	31571.6	28089.4	9	42589.5	6670	170970	208538	207373	20428.9	24224.6	27275.2	51506.9	70109.9	57657.9	C06837	-
pmb2591	245.09	203.08	246.1	C13H14N2O3	[M-H]-	N-Acetyl-L-Tryptophan	Amino acids and derivatives	Amino acids and derivatives	1218-34-4	3	265092	215392	168480	3.69633e+06	3.8732e+06	4.35179e+06	351848	444207	320292	1.04147e+07	1.02555e+07	9.364e+06	1.13904e+06	1.10114e+06	1.11448e+06	2.75865e+06	3.44157e+06	2.55659e+06	-	-
MWS0933	170.092	124.087	169.085	C7H11N3O2	[M+H]+	1-Methylhistidine	Amino acids and derivatives	Amino acids and derivatives	332-80-9	3	57339.9	69465.3	106649	119167	137806	114599	415195	75694.8	232232	43641.1	76824	132952	65974.4	87582.9	88638.3	106676	80369	83616	-	-
pmb2497	197.046	153.056	198.053	C9H10O5	[M-H]-	4-Hydroxy-3-methoxymandelate	Phenolic acids	Phenolic acids	55-10-7	3	72022.7	84785.7	85618.6	32193.3	29128.2	23647.7	60345.5	58076.9	49837.4	28813.8	27238.1	31456.4	44009.4	50751.8	62154.4	37568.1	46288.5	34101.6	C05584	ko00350,ko01100
Lmhp002001	265.15	72.08	264.147	C14H20N2O3	[M+H]+	L-Valyl-L-Phenylalanine	Amino acids and derivatives	Amino acids and derivatives	3918-92-1	3	32604.9	21492.7	41680	69995.7	72458.1	66484.7	54172.5	48677.7	46534	85663.1	98405.1	78508	71607.5	71365.7	67166.6	36802.1	50605.1	47051	-	-
pmb0662	787.21	463.1	786.201	C37H38O19	[M+H]+	Isoorientin-7-O-(6''-feruloyl)glucoside	Flavonoids	Flavones	-	3	873102	1.57275e+06	2.1972e+06	1.96926e+06	1.4139e+06	2.08668e+06	9	17493	9	155093	302423	284807	59760	16260.4	41400.9	528792	529209	691225	-	-
Lmhp001732	263.14	70.06	262.132	C14H18N2O3	[M+H]+	L-Prolyl-L-Phenylalanine	Amino acids and derivatives	Amino acids and derivatives	13589-02-1	2	7499.52	7288.98	20005	318865	314893	320447	69245.5	83550.2	102748	72123.5	73116.5	77430.8	67571.6	58534.2	94252.3	91957.2	127285	115134	-	-
pmb0550	449.11	287.06	449.108	C21H21O11+	[M]+	Cyanidin-3-O-glucoside (Kuromanin)	Flavonoids	Anthocyanidins	47705-70-4	3	1.46987e+06	1.03774e+06	2.22097e+06	8666196	9.78657e+06	3.12646e+06	3.70117e+06	2.01974e+06	4.6102e+06	2.72249e+06	2.56015e+06	2.79133e+06	2.75323e+06	2.17278e+06	2.3102e+06	3.7774e+06	5.20871e+06	4.83862e+06	C08604	ko00942,ko01110
Lmsn015919	658.854	482.926	659.861	C6H18O24P6	[M-H]-	Phytic acid	Organic acids	Organic acids	83-86-3	3	145025	143042	152376	137297	136275	126289	120147	109306	105484	107379	101903	107184	108439	110792	93399.3	154271	126226	112805	C01204	ko00562,ko01100,ko04070
pme1216	122.025	78.0349	123.032	C6H5NO2	[M-H]-	2-Picolinic acid	Organic acids	Organic acids	98-98-6	3	16331.8	42041.5	21963.9	63162.7	72743.1	42004.1	56298.1	51270.5	72686.4	157367	70579.8	147910	606685	637668	659121	135901	150377	185296	C10164	ko00380,ko01100
MWSmce700	109.075	94.0521	108.069	C6H8N2	[M+H]+	2-Ethylpyrazine	Alkaloids	Alkaloids	13925-00-3	3	360624	215472	183992	70535	75634.6	108874	60911.9	108462	72197.5	282930	319311	248010	359156	422362	410354	177441	219123	160791	-	-
MWSslk171	407.134	227.073	408.142	C20H24O9	[M-H]-	Nodakenin	Lignans and Coumarins	Coumarins	495-31-8	3	202109	237317	234025	230037	143401	168565	115814	396364	128153	265148	211062	220715	306405	268459	266706	282096	245838	203046	C09279	-
MWS201479	239.103	136.076	238.095	C11H14N2O4	[M+H]+	Tyr-Gly	Amino acids and derivatives	Amino acids and derivatives	673-08-5	3	101594	95443.9	95027.2	158156	143874	30291.8	362294	208685	368666	177372	182769	199426	118691	154393	151737	144180	158996	114548	-	-
pmp001048	361.15	199.1	360.142	C16H24O9	[M+H]+	Ixoroside	Terpenoids	Monoterpenoids	58514-30-0	3	1.04417e+06	768938	1.08985e+06	301189	321851	296235	287057	501910	480926	154327	530866	594949	816927	920730	895435	422756	587297	505672	-	-
mws1014	209.04	149.02	208.037	C10H8O5	[M+H]+	Fraxetin (7,8-Dihydroxy-6-methoxycoumarin)	Lignans and Coumarins	Coumarins	574-84-5	2	1.36154e+06	1.2641e+06	1.13833e+06	631862	693088	584852	333317	354511	283673	98449.6	93009.3	125584	433582	464361	442446	304533	420780	394144	C09265	ko00999,ko01110
MWS2056	115.075	69.0697	114.068	C6H10O2	[M+H]+	Delta-Hexalactone	Others	Lactones	823-22-3	3	254976	263326	255191	245980	255801	285433	261543	284112	223517	247811	202801	239677	255843	290176	294186	105719	133619	147086	-	-
MWSmce582	144.065	84.0449	143.058	C6H9NO3	[M+H]+	Methyl L-pyroglutamate	Alkaloids	Pyrrole alkaloids	4931-66-2	3	119096	102096	79558.5	100778	104999	166025	84248.7	188097	149971	54668.6	98278	61853.9	171861	157240	135463	99001.9	104214	75517.6	-	-
pmb0532	349.054	137.046	348.047	C10H13N4O8P	[M+H]+	Inosine 5'-monophosphate	Nucleotides and derivatives	Nucleotides and derivatives	131-99-7	3	180998	190012	274251	196514	167336	203626	739507	390485	503824	1.08821e+06	1.11215e+06	1.16082e+06	1.33999e+06	1.26599e+06	1.3887e+06	460388	642080	579238	C00130	ko00230,ko01100,ko01110,ko01232,ko01240
mws4173	207.065	192.045	206.058	C11H10O4	[M+H]+	5,7-Dimethoxycoumarin (Limettin)(Citropten)	Lignans and Coumarins	Coumarins	487-06-9	3	61376.5	50589.1	38760.8	76794.9	54556.3	60931.6	57894.4	38355.9	60576.4	62157.8	57816.7	65668.6	58666.4	64157.8	61437	46129	53172.6	38071.7	-	-
Hmjp003123	479.08	303.06	478.075	C21H18O13	[M+H]+	Quercetin-5-O-glucuronide	Flavonoids	Flavonols	-	3	21675	18885.7	6670	7937.39	7327.66	11601.2	5.9361e+06	5.14411e+06	6.19633e+06	2.56032e+06	2.18126e+06	2.06388e+06	9.8993e+06	8.8344e+06	1.09495e+07	3.28868e+06	3.99169e+06	2.88151e+06	-	-
MW0146095	377.13	317.1	376.123	C13H20N4O9	[M+H]+	Asp-Glu-Asn	Amino acids and derivatives	Amino acids and derivatives	-	3	145998	150304	190963	181293	174904	201584	12815.4	96362.3	11126.5	1.93592e+06	1.77587e+06	1.36621e+06	1.09736e+06	983873	890115	381056	511004	521179	-	-
MW0157554	531.29	145.03	532.297	C21H40N8O8	[M-H]-	Thr-Arg-Lys-Glu	Amino acids and derivatives	Amino acids and derivatives	-	3	13999.6	5190.8	10391.1	8654.92	17308	16723.5	94669.5	32536.8	55762.3	1953.27	5928.87	5557.39	9	9	9	11609.8	13768.9	9869.48	-	-
Lmfn004093	435.13	315.09	436.137	C21H24O10	[M-H]-	Phloretin-4'-O-glucoside (Trilobatin)	Flavonoids	Chalcones	4192-90-9	3	127903	105273	86714.6	123705	132185	136687	9	9	9	82068.6	96432.9	94073.9	18340	9	10363.9	36354.4	48977.9	38097.2	-	-
Wbmp008130	478.28	337.28	477.273	C26H39NO7	[M+H]+	Anthriscifolcine A	Alkaloids	Alkaloids	-	3	1.2963e+06	2.20447e+06	4.11978e+06	1.25354e+06	1.07399e+06	852810	2.70013e+07	8.66931e+06	3.34368e+07	1.63279e+06	1.59007e+06	2.06639e+06	917018	1.07026e+06	864062	4.62209e+06	6.47614e+06	5.67003e+06	-	-
mws3109	168.065	123.044	167.058	C8H9NO3	[M+H]+	4-Hydroxy-L-phenylglycine	Amino acids and derivatives	Amino acids and derivatives	32462-30-9	3	39189	57891.5	51488.3	27235.4	52066.4	38123	42034.5	31360.4	12316.6	62204.6	78044.3	57048.2	38817.8	40110.5	21287.5	57566.9	41554.3	54812.9	-	-
MWSslk146	595.167	433.122	594.159	C27H30O15	[M+H]+	4'-O-Glucosylvitexin	Flavonoids	Flavones	38950-94-6	3	9	9	9	9	9	9	531996	9	9	285236	9	327699	9	119574	255400	257492	267150	345968	-	-
Zahp003766	597.15	303.05	596.138	C26H28O16	[M+H]+	Quercetin 3-O-glucoside 7-O-xyloside	Flavonoids	Flavonols	-	1	264516	2.24183e+06	273345	304033	141034	1213485	169269	200193	63896.3	26675	23162.6	22221.1	173870	81695	148910	71842.5	96606.9	99173.4	-	-
MW0151164	439.16	163.04	438.154	C22H22N4O6	[M+H]+	His-HoPhe-OH	Amino acids and derivatives	Amino acids and derivatives	-	3	49860.5	92018.2	140374	35010	22361.6	18005.5	19696.8	100040	16669.1	13733	20005	12449.2	18340	9	27708.4	55015	48308	39019.9	-	-
pme0321	431.1	285.04	432.106	C21H20O10	[M-H]-	Kaempferol-7-O-rhamnoside	Flavonoids	Flavonols	20196-89-8	3	861516	950738	1.21626e+06	593850	605350	582557	208339	161309	227348	159976	193533	192091	9	5073.94	6081.33	413791	342856	482817	-	-
Wmzn002116	515.12	353.09	516.127	C25H24O12	[M-H]-	3,5-Dicaffeoylquinic acid	Phenolic acids	Phenolic acids	-	3	706719	685107	868491	48634.6	9	9	9	9	23102.3	19058.3	31596	37993.1	806850	835438	810108	233605	326203	307582	-	-
Zmpn001713	138.019	108.023	139.027	C6H5NO3	[M-H]-	3-Nitrophenol	Phenolic acids	Phenolic acids	554-84-7	3	95468.2	76820.1	83416	73944.6	76063.9	88379.1	16417	62874.4	30030.6	130999	113396	130865	136648	143620	122522	100975	74117.1	78777.7	C14418	-
MWSCX014	193.049	133.025	192.042	C10H8O4	[M+H]+	Scopoletin (7-Hydroxy-6-methoxycoumarin)	Lignans and Coumarins	Coumarins	92-61-5	3	842075	981325	1.23086e+06	231393	901436	682851	142055	597959	209489	359840	370275	434973	783420	967300	906287	516377	714141	694405	C01752	ko00999,ko01110
MWS04528	168.032	56.0501	167.025	C4H9NO4S	[M+H]+	(2s)-2-Amino-4-sulfinobutanoic acid	Amino acids and derivatives	Amino acids and derivatives	2686-70-6	3	44754.3	80804.6	40477.6	73599.2	58199.4	48849	56110.1	61253.4	52297.3	111905	57556.4	49903.9	44759.2	51280	27855.4	46773.7	43900.4	33300.6	-	-
mws0576	103.04	59.0139	104.047	C4H8O3	[M-H]-	3-Hydroxybutyric acid	Organic acids	Organic acids	300-85-6	3	589226	572032	508596	175789	183828	126775	2.09286e+06	338384	1.91947e+06	207012	231959	240928	122982	175123	133548	532988	386314	419846	C01089	ko00650,ko01100
mws2523	421.075	241.012	422.082	C12H23O14P	[M-H]-	Trehalose 6-phosphate	Others	Saccharides	4484-88-2	3	31714.7	32750.7	31866	92191.9	103854	109423	79275.8	31231.2	52318.1	69899.2	79415.9	79638.7	78399.5	87042.9	77804.6	54445.3	77258.1	66910.1	C00689	ko00500,ko01100,ko01110
MWS2040	94.9808	79.9609	95.9881	CH4O3S	[M-H]-	Methanesulfonic acid	Organic acids	Organic acids	75-75-2	3	60244.5	67108.2	64284.4	170814	202950	185872	110999	155487	110638	285915	236735	167398	117367	127952	98962.7	185746	215437	261611	C11145	ko00920,ko01100
Lmzn001664	623.13	447.1	624.133	C27H28O17	[M-H]-	Kaempferol-3-O-glucuronide-7-O-glucoside	Flavonoids	Flavonols	-	3	3.52622e+06	9.22462e+06	1.12447e+07	3.0394e+07	2.83345e+07	3.12419e+07	57243.7	9	9	266247	225820	306597	9	13424.2	9	6.06804e+06	6.41436e+06	8.29545e+06	-	-
pme0066	116.047	74.0248	117.054	C3H7N3O2	[M-H]-	Guanidinoacetate	Alkaloids	Alkaloids	352-97-6	3	39133.4	29352.6	37370.8	97455.8	104815	100080	57319.4	15036.9	51191.9	102900	95070.3	106346	68391.9	61630.6	67813.9	83237	73919.7	58563.9	C00581	ko00260,ko00330,ko01100
Cmsn002480	523.218	475.196	524.226	C26H36O11	[M-H]-	Secoisolariciresinol-9'-O-glucoside	Lignans and Coumarins	Lignans	63320-67-2	3	38777.6	31971.3	20702.5	6473.88	4345.51	8139.88	10360.6	40620.5	35738.4	2999.42	7733.33	5181.18	18066.5	34218.3	21547.4	20583.6	29284.7	25383.4	-	-
MW0150908	603.3	365.11	602.292	C26H38N10O7	[M+H]+	His-Gln-Tyr-Arg	Amino acids and derivatives	Amino acids and derivatives	-	3	232206	404347	421506	78927.7	127797	107221	98983.3	87854	108389	368154	419694	404766	194269	209253	201952	154876	218981	203519	-	-
Lmgp004474	579.17	271.06	578.164	C27H30O14	[M+H]+	Genistein-7-O-galactoside-rhamnose	Flavonoids	Isoflavones	-	1	20686984	19195590	3.12122e+07	7.00819e+06	7.37853e+06	8.2039e+06	214930	115934	214957	6.4306e+06	5.5841e+06	6.8165e+06	9090.45	6670	17194.9	7.68745e+06	7.81246e+06	1.03417e+07	-	-
Zmgn000216	125.001	78.96	126.008	C2H7O4P	[M-H]-	2-Hydroxyethylphosphonic acid	Organic acids	Organic acids	22987-21-9	3	43476.8	36874.7	43132	58128.8	43727.5	60165.5	113803	53112.2	92790.8	27439.1	22566	31209.4	34305.5	28906	18187.6	48465.4	33996.3	41828.4	C06451	ko00440,ko01100,ko01110
MWS20633g	262.048	216.043	261.04	C9H12NO6P	[M+H]+	O-phosphate-L-tyrosine	Amino acids and derivatives	Amino acids and derivatives	21820-51-9	3	63854.2	34781.3	97114.7	220819	202084	260847	82920.9	29549.6	69008.2	38774	69372.1	54488.7	61663.3	61114.8	77735.1	73743.8	61177	87350.5	C06501	-
pme1119	269.088	137.046	268.081	C10H12N4O5	[M+H]+	Inosine	Nucleotides and derivatives	Nucleotides and derivatives	58-63-9	3	38953.9	30065.9	48345	19372.4	35616	12791.9	87021.4	60033.5	76247.7	73357.8	31795	87809.2	21103.9	56685	17466.8	31958	27000.2	22364.1	C00294	ko00230,ko01100,ko01232,ko02010
mws5035	279.17	120.08	278.163	C15H22N2O3	[M+H]+	L-Leucyl-L-phenylalanine	Amino acids and derivatives	Amino acids and derivatives	56217-82-4	3	73943.9	76326.2	57194	144273	181518	192162	106507	109982	148707	123891	141575	111464	136814	144577	166922	135401	103472	98569.6	-	-
pmb0883	482.324	341.305	481.317	C23H48NO7P	[M+H]+	LysoPE 18:0	Lipids	LPE	69747-55-3	3	9363.1	9289.02	16057.8	16918.8	11593.6	16833.7	14328.5	12928.5	18934.1	120811	104030	140233	9112.76	9839.1	4311.18	25169.9	35138.1	34704.9	-	-
Qmqp101713	197.12	133.1	196.11	C11H16O3	[M+H]+	Loliolide	Terpenoids	Monoterpenoids	5989-02-6	1	137948	120917	95033	193969	171472	192599	207184	103145	201375	216985	249799	225020	273388	219371	220279	122374	171082	168674	-	-
pme1201	273.077	167.032	274.084	C15H14O5	[M-H]-	Phloretin	Flavonoids	Chalcones	60-82-2	3	6459.64	8429.84	12847.5	6348.53	7746.55	6714.86	10435.3	7105.85	10611.8	10282.2	11575.6	10402.7	10392.7	14451.4	13147.6	11612.9	8499.85	8790.09	C00774	ko00941,ko01110
Hmpp003270	449.108	287.05	448.101	C21H20O11	[M+H]+	Luteolin-4'-O-glucoside	Flavonoids	Flavones	6920-38-3	3	3052375	2.64412e+06	2.23328e+06	1.97313e+06	1.91938e+06	1.70223e+06	1.12751e+06	654278	876974	318930	299311	321681	46680	9	9	790422	1.14236e+06	990049	-	-
pme1398	465.1	303.05	465.103	C21H21O12+	[M]+	Delphinidin-3-O-glucoside (Mirtillin)	Flavonoids	Anthocyanidins	50986-17-9	1	295727	1.93599e+06	3.8881e+06	9.19552e+06	1.00661e+07	1.02092e+07	6.71949e+06	6.84129e+06	6.61548e+06	3.00901e+06	2.81532e+06	2.68382e+06	2.42953e+06	1.80088e+06	2.25902e+06	4.31582e+06	4.31878e+06	5.83225e+06	C12138	ko00942,ko01110
Ljmp121505	247.13	187.11	246.126	C15H18O3	[M+H]+	Mansonone S	Others	Ketone compounds	-	1	60933.9	68447	61637.8	128948	130264	160922	155771	52878.5	95170.2	44162.9	42577.1	25202.9	35200.5	32980.3	44333.6	77287.5	57490	56909.9	-	-
Latp005327	233.08	191.07	232.073	C13H12O4	[M+H]+	2-Methyl-5-acetonyl-7-hydroxychromone	Others	Chromone	28955-30-8	3	509159	373635	244260	1.28641e+06	1.2052e+06	1.1131e+06	23501.7	11906.6	22360.9	671215	711949	687875	298521	273587	269238	315461	454241	418276	-	-
Zmjp003463	565.156	433.114	564.148	C26H28O14	[M+H]+	Vitexin-2''-O-xyloside	Flavonoids	Flavones	-	3	65918.9	56233	244491	283701	320446	315355	9	18340	9	97656.8	75815.3	102802	40234	35706.3	36369.1	68382	89434.7	99007.8	-	-
mws0236	124.007	79.9574	125.015	C2H7NO3S	[M-H]-	2-Aminoethanesulfonic acid	Organic acids	Organic acids	107-35-7	3	20957.2	34006.4	22970.2	14762.1	26327.9	20717.5	122395	25288.7	70523.6	72372.7	61932.2	68005.3	17360.3	34085	20925.4	51170.7	50296.7	36202.7	C00245	ko00430,ko00920,ko01100,ko02010
MWS5173	112.05	70.0284	111.043	C4H5N3O	[M+H]+	Isocytosine	Nucleotides and derivatives	Nucleotides and derivatives	108-53-2	3	17131.6	28044.1	20393.9	54844.8	71837.7	64920	49902.5	17040	34198.5	33495.7	40883.5	21313.1	46602.8	47946.9	33603.4	47530.1	35542.1	34658.2	-	-
Lmpp003059	491.12	287.06	491.118	C23H23O12+	[M]+	Cyanidin-3-O-(6''-O-acetyl)glucoside	Flavonoids	Anthocyanidins	-	3	720847	475334	629305	326684	378130	351705	26675	117437	43345	121602	112417	129067	188157	201947	219399	76436.2	110233	102298	-	-
Zmcp102201	205.09	149.02	204.079	C12H12O3	[M+H]+	Senkyunolide B	Others	Lactones	93236-67-0	1	2.34469e+06	1.99529e+06	1.86665e+06	2.07924e+06	2.63661e+06	3.13542e+06	2.43138e+06	1.99402e+06	2.89877e+06	1.75791e+06	1.36053e+06	3.06347e+06	1.78134e+06	1.68424e+06	2.03213e+06	1.56269e+06	1.81327e+06	2.24257e+06	C09921	-
MWSHY0050	595.166	287.053	594.159	C27H30O15	[M+H]+	Kaempferol-3-O-rutinoside(Nicotiflorin)	Flavonoids	Flavonols	17650-84-9	1	2.54719e+06	5298465	5.80799e+06	1.94345e+06	2.19441e+06	2.31644e+06	13957.2	18052.2	31970.5	1.3258e+06	1.3327e+06	1.01232e+06	13340	9	5005	1.23557e+06	897624	1.27926e+06	C21833	ko00944,ko01110
mws1150	785.251	623.219	786.258	C35H46O20	[M-H]-	Echinacoside	Phenolic acids	Phenolic acids	82854-37-3	3	132512	188072	242617	332608	267997	317501	35532.8	20780.1	52914	139135	148767	38553.3	7636.09	8028.46	10005	94212.6	105904	134098	C10450	-
HJN102	677.173	515.137	678.159	C34H30O15	[M-H]-	3,4,5-Tricaffeoylquinic acid	Phenolic acids	Phenolic acids	86632-03-3	3	157182	236083	329286	97744.7	13632.9	68287.2	43298.4	57134.3	55726.4	48577.8	42697.1	65023.9	341867	278620	293684	94315.5	129869	134781	-	-
Wasn002902	355.07	209.03	356.074	C15H16O10	[M-H]-	O-p-Coumaroylgalactaric acid	Phenolic acids	Phenolic acids	-	1	1.12546e+07	1.07198e+07	8.68101e+06	540455	479980	445817	7.72533e+06	2.99715e+06	4.74955e+06	337846	389844	456278	2.73706e+06	2.40433e+06	2.7047e+06	3.03578e+06	4.30435e+06	3.36262e+06	-	-
mws4516	130.05	84.05	129.043	C5H7NO3	[M+H]+	Pyroglutamic acid	Amino acids and derivatives	Amino acids and derivatives	4042-36-8	3	488365	414285	313439	1.20095e+06	2.16e+06	2.2201e+06	1.27294e+06	682610	1.53458e+06	858080	877406	864236	1.11409e+06	968332	961667	607042	731257	880108	-	-
Lhjp111622	359.13	151.04	358.126	C16H22O9	[M+H]+	Dehydroxysecologanic acid	Terpenoids	Monoterpenoids	-	3	389830	384639	206305	120298	85371	117012	92257.7	293917	111107	9	121932	128610	133855	122993	276289	200522	180961	137772	-	-
Lhqp101805	325.09	163.04	324.084	C15H16O8	[M+H]+	Skimmin (7-Hydroxycoumarin-7-O-glucoside)	Lignans and Coumarins	Coumarins	93-39-0	1	2.79392e+06	2.01153e+06	3.25805e+06	3.48347e+06	3.08188e+06	3.78535e+06	1.36254e+06	2.79365e+06	2.1194e+06	1.11422e+07	1.23915e+07	1.27774e+07	9	9	9	3.56806e+06	2.75787e+06	4.02126e+06	-	-
Lmhp009802	504.31	363.29	503.301	C25H46NO7P	[M+H]+	LysoPE 20:3(2n isomer)	Lipids	LPE	-	1	6624.17	9761.81	11144.8	9380.78	10614.4	10770	252535	82861.4	208992	8154.75	8350.25	6390.82	5266.14	9628.59	9307.51	30242.3	43698.9	41154.5	-	-
pmp001230	279.16	121.03	278.152	C16H22O4	[M+H]+	Senkyunolide M	Others	Lactones	146986-60-9	1	1.33643e+06	1.26302e+06	1.44061e+06	1.13859e+06	1.07613e+06	1.81194e+06	1.5215e+06	1.31336e+06	1.14359e+06	1.05562e+06	603843	1.41654e+06	875677	690652	1.02022e+06	1.33796e+06	1.28488e+06	931375	-	-
Lmbn005287	311.223	249.225	312.23	C18H32O4	[M-H]-	7S,8S-DiHODE; (9Z,12Z)-(7S,8S)-Dihydroxyoctadeca-9,12-dienoic acid	Lipids	Free fatty acids	143288-65-7	3	4623.86	10212	16203.7	16550.1	15968.2	9911.27	13024	11464.2	12721.3	43054.2	38987.1	39020.1	25138.5	16014	16643.9	21569.4	22279.7	15538.2	C07354	ko00591
Lmsp004151	629.115	163.039	628.106	C29H24O16	[M+H]+	3-O-p-Coumaroyl-4,6-(S)-HHDP-β-D-glucose	Phenolic acids	Phenolic acids	-	3	6593.15	10187.2	30010	15000.6	12000.9	32409	35471.2	65097.6	94977.4	12072.7	10005	21675	45879.7	7471.73	25005	38936.7	48345	33440.9	-	-
Lmmn001643	163.04	119.046	164.047	C9H8O3	[M-H]-	2-Hydroxycinnamic acid	Phenolic acids	Phenolic acids	583-17-5	3	7.50868e+06	8.59212e+06	2.98208e+06	466069	450082	367193	2.05287e+06	760737	1.73202e+06	483961	544165	448224	5.63278e+06	5.60937e+06	5.767e+06	3.91246e+06	2.6768e+06	3.30268e+06	C01772	ko00360,ko00999,ko01100,ko01110
MWSslk258	1073.55	469.15	1074.56	C53H86O22	[M-H]-	Hederacoside D	Terpenoids	Triterpene Saponin	760961-03-3	2	9	9	9	53873.7	37265.4	46756.6	3488.38	6198.72	6979.32	967.82	3130.91	2407.32	29556	22518.9	14561.3	11113.5	15987.3	12653.2	-	-
mws0251	127.05	110.024	126.043	C5H6N2O2	[M+H]+	Thymine	Nucleotides and derivatives	Nucleotides and derivatives	65-71-4	3	9	6237.7	10262.7	82347.7	91049.9	98030.1	193923	62514.6	261729	73148.9	90960.8	110787	74916.7	90270.3	81157.4	80111.3	60214.4	88624	C00178	ko00240,ko01100,ko01232
pmb3064	499.146	163.2	500.153	C22H28O13	[M-H]-	3-O-p-Coumaroylquinic acid-O-glucoside	Phenolic acids	Phenolic acids	-	3	160433	157527	115966	9	25769.1	16132.5	55562.7	26352.8	52631.2	13534.6	27429.3	27353.7	135858	61748.8	161332	69562.3	47106.2	61471.9	-	-
pmb2654	460.146	117.9	461.153	C19H27NO12	[M-H]-	Anthranilate-1-O-Sophoroside	Phenolic acids	Phenolic acids	-	3	283202	211269	346578	702729	1.07325e+06	636394	1.4859e+06	83028.1	1.81144e+06	216959	275359	256118	64245	95760.4	127360	519268	365917	393500	-	-
mws1659	269.05	225.06	270.053	C15H10O5	[M-H]-	Emodin	Quinones	Anthraquinone	518-82-1	1	41116.7	26763	15371.1	10236.9	11225.5	11462.6	12950.4	13663.6	9992.49	11804.6	12719.3	11865.3	11406.4	10486.5	11534.8	11557.1	15522.8	11071.4	C10343	-
pmb0864	426.262	285.242	425.254	C19H40NO7P	[M+H]+	LysoPE 14:0	Lipids	LPE	-	3	13543.6	9375.97	28731.8	5665.97	4685.14	8071.34	181682	46560.1	159527	11918.8	8978.39	12668.4	10488.3	6849.02	5289.56	29647.3	22333.9	20939.5	-	-
Qmjp110215	300.16	107.05	299.152	C18H21NO3	[M+H]+	N-Methylcoclaurine	Alkaloids	Alkaloids	-	3	306376	449294	379062	208303	163428	163480	8340	123790	5414.33	471446	568414	563318	130682	102686	109991	202680	272076	193561	-	-
Wafn002491	385.08	209.03	386.085	C16H18O11	[M-H]-	2-O-Feruloylglucaric Acid	Phenolic acids	Phenolic acids	-	2	252244	289045	266221	316093	243199	309487	2.09169e+06	1.12618e+06	1.77083e+06	192191	215935	226525	170855	136962	158914	434376	301491	427462	-	-
MWSmce647	1219.62	469.16	1220.62	C59H96O26	[M-H]-	Hederacoside C	Terpenoids	Triterpene Saponin	14216-03-6	2	9	9	9	201775	103901	129643	38762.5	30405.4	6644.14	9	9	9	637463	758064	491741	145473	215146	196167	-	-
MW0006078	131.05	77.04	108.058	C7H8O	[M+Na]+	Benzyl alcohol	Others	Alcohol compounds	100-51-6	3	686970	9	737928	2.03931e+07	2.03957e+07	2.0564e+07	7.39809e+06	5.05784e+06	6.6759e+06	4.64499e+06	1.01181e+07	4.11084e+06	4.55404e+06	4.7216e+06	4.61637e+06	8.43142e+06	1.12087e+07	7.85106e+06	C03485	-
MWSmce264	153.06	123.049	154.063	C8H10O3	[M-H]-	Hydroxytyrosol	Phenolic acids	Phenolic acids	10597-60-1	3	311175	505429	293967	130789	166645	185148	107204	246534	171412	96822	130808	137262	162749	300388	196077	129581	166346	193316	-	-
MWSmce140	271.127	147.077	270.126	C17H18O3	[M+H]+	trans-Trimethoxyresveratrol	Others	Stilbene	22255-22-7	3	24126.3	15428.2	22197.2	1328.48	1985.56	4969.39	41830.7	10149.3	63287.7	27576.5	29564.7	28528.3	9	6416.15	5081.03	13359.6	16541	11196.7	-	-
MWSHY0017	273.076	153.018	272.068	C15H12O5	[M+H]+	Naringenin (5,7,4'-Trihydroxyflavanone)	Flavonoids	Flavanones	480-41-1	3	40068.3	63525.1	53557.5	40630	32536.8	26809.9	137670	95504	128016	48194.9	42071.8	54872.9	48112.2	54394.1	36862.7	50655.9	45439.8	65921.9	C00509	ko00941,ko00943,ko01100,ko01110
Lmsp004851	291.086	123.044	290.079	C15H14O6	[M+H]+	3-Hydroxyphloretin	Flavonoids	Chalcones	57765-66-9	3	176414	106852	79818	59209.1	84029.2	84749	162558	109597	249467	216777	402240	151864	151105	209115	252155	121021	135129	175749	-	-
pme0033	137.046	119.035	136.038	C5H4N4O	[M+H]+	Hypoxanthine	Nucleotides and derivatives	Nucleotides and derivatives	68-94-0	3	89865.6	182693	125515	810800	730711	652668	249344	874002	202891	263346	274549	231681	385844	285065	307100	299952	324567	430832	C00262	ko00230,ko01100,ko01232
mws0289	480.308	339.289	479.301	C23H46NO7P	[M+H]+	LysoPE 18:1	Lipids	LPE	89576-29-4	3	23725.3	43838.6	63376.6	34459.1	36324.8	33610.5	325967	57927	420672	139247	133100	130628	27066.6	33953.1	31386.8	86702.7	82619.7	58661.2	-	-
pme3256	611.161	303.05	611.161	C27H31O16+	[M]+	Delphinidin-3-O-rutinoside	Flavonoids	Anthocyanidins	15674-58-5	3	60645.2	38466.1	45010	299577	191944	240200	24602	57414.5	100258	385089	486448	615032	40684	36332.5	35648.2	124387	123814	172581	C16315	ko00942
MWSmce204	336.12	320.09	336.123	C20H18NO4+	[M]+	Epiberberine	Alkaloids	Isoquinoline alkaloids	6873-09-2	2	614825	187711	157013	37448.1	55612.4	8276.23	374178	199888	257619	947968	141532	165601	16149.2	44545.7	73502.9	217228	240602	160559	-	-
Lmpp003268	757.219	287.055	756.211	C33H40O20	[M+H]+	Kaempferol-3-O-rutinoside-7-O-glucoside	Flavonoids	Flavonols	34336-18-0	3	259503	1.34783e+06	1.29373e+06	4.08189e+06	3.32729e+06	3.93813e+06	74151.5	61139.9	99483.4	767541	868755	979861	10005	9	6670	1.06659e+06	887764	1.32432e+06	-	-
MW0120534	127.04	53.04	126.032	C6H6O3	[M+H]+	4-Hydroxy-6-methyl-2-pyrone	Others	Ketone compounds	675-10-5	3	62004.7	46545.9	110673	1.87723e+06	1.6665e+06	1.83215e+06	4.26154e+06	3.30781e+06	6.22044e+06	410334	460029	321241	2.76673e+06	2.67152e+06	3.41424e+06	1.31292e+06	1.85053e+06	1.949e+06	C02752	-
mws1565	389.144	209.081	388.137	C17H24O10	[M+H]+	Geniposide	Terpenoids	Monoterpenoids	24512-63-8	3	272547	196971	248395	201815	88844.6	120055	30776.5	175031	55324.1	319696	282056	105045	207013	84888.3	255731	132514	90347.4	130945	C09781	-
pmb2970	625.18	565.3	626.185	C28H34O16	[M-H]-	Hesperetin-5,7-di-O-glucoside	Flavonoids	Flavanones	-	3	57265.3	47899.6	55147	83702.3	89989	107894	7745.6	5401.44	10723.2	42487.7	47442.7	48843.6	35328.6	53279.5	26181	57055.9	40639.4	40905.8	-	-
MWS201474	319.141	156.077	318.133	C15H18N4O4	[M+H]+	Tyr-His	Amino acids and derivatives	Amino acids and derivatives	3788-44-1	3	25861.2	15912	23194.9	29531.3	54434.5	34804.1	21092.5	16765	38205.4	39508.7	40279.6	40494.9	35554.1	50604	61164.3	26633.5	33754	22569.6	-	-
pme3163	289.033	96.9696	290.04	C7H15O10P	[M-H]-	D-Sedoheptuiose 7-phosphate	Others	Saccharides	2646-35-7	3	331300	1.06215e+06	1.68468e+06	415324	602495	458983	6.01107e+06	2.16127e+06	6.25522e+06	252580	263605	267741	364253	147722	200200	1.21727e+06	1.11904e+06	803205	-	-
pme3391	479.118	317.066	479.118	C22H23O12+	[M]+	Petunidin-3-O-glucoside	Flavonoids	Anthocyanidins	6988-81-4	3	645706	498535	646394	516327	698336	487384	6.32225e+06	2.34944e+06	5.03026e+06	1568595	1168110	2369555	84752.5	150704	467435	1.5541e+06	2.10777e+06	1.45141e+06	C12139	ko00942
MWStz091	169.097	70.0653	168.09	C8H12N2O2	[M+H]+	Cyclo(L-Ala-L-Pro)	Amino acids and derivatives	Amino acids and derivatives	36357-32-1	3	97826	74369.4	101640	59771.4	66600.7	81042.7	9	25034	28540.8	117493	110589	115205	65699.1	79888.2	34320.1	60776	56822.1	40224.5	-	-
MWSmce608	148.096	74.024	147.09	C6H13NO3	[M+H]+	4-Hydoxy-L-Isoleucine	Amino acids and derivatives	Amino acids and derivatives	781658-23-9	3	56814.2	105494	44764	147338	135873	78811.1	201926	192536	196170	94653.1	81978.8	98704.8	140101	119903	134884	86656.6	91509.1	125214	-	-
MWS2066	143.05	115.06	144.058	C10H8O	[M-H]-	1-Naphthol	Phenolic acids	Phenolic acids	90-15-3	3	6639.28	5786.59	6979.97	6537.13	8208.43	8625	6547.07	8907.39	9605.72	10304.4	8093.24	7630.85	9	6734.41	8262.12	9821.37	7256.07	6738.7	C11714	-
Lmtp004915	491.155	329.102	490.147	C24H26O11	[M+H]+	3,5-Dihydroxy-3',4'-diacetoxylstilbene-3-O-glucoside	Others	Stilbene	-	3	111882	133695	25529.3	217951	84271.6	120387	290985	324567	321931	161885	117726	145691	74867.2	157516	84183.4	164854	183130	119874	-	-
pmf0289	336.167	148.061	335.159	C15H21N5O4	[M+H]+	Riboprine	Nucleotides and derivatives	Nucleotides and derivatives	7724-76-7	3	28232.9	34801.7	27928.6	14442.1	21421	13340	26639.1	8069.54	21675	18948.9	14601.5	9	5109.22	18581.8	19145.9	16234.9	11326.8	11679.6	C16427	ko00908,ko01110
MWSmce295	245.072	113.032	244.07	C9H12N2O6	[M+H]+	1-beta-D-Arabinofuranosyluracil	Nucleotides and derivatives	Nucleotides and derivatives	3083-77-0	3	1.48202e+06	1.1696e+06	1.09941e+06	341865	338041	363916	315542	367187	404589	423908	353434	328279	85613.8	101419	129733	454059	340860	306882	C16908	-
Lmhp008763	452.277	311.258	451.27	C21H42NO7P	[M+H]+	LysoPE 16:1(2n isomer)	Lipids	LPE	-	3	6192.32	6648.12	14163.2	12999.5	14499.8	19575.2	63614.3	19395.7	26755	61736.1	70968.2	60999.9	4358.45	6033.84	6464.53	30011.7	34099.6	22211.3	-	-
mws0005	161.107	144.081	160.1	C10H12N2	[M+H]+	Tryptamine	Alkaloids	Plumerane	61-54-1	3	20137.8	15044	6577.71	272820	293077	334893	30177.2	21675	12899.8	31023	15833.3	42096.4	8163.36	16675	8123.68	46350.4	64891.6	70787.2	C00398	ko00380,ko00901,ko01100,ko01110
MWSmce220	177.045	59.0139	178.048	C6H10O6	[M-H]-	D-Glucono-1,5-lactone	Others	Saccharides	90-80-2	3	359452	325995	285960	201069	189856	188408	178471	314513	249829	269018	271813	304862	209177	222525	169027	179239	246971	170580	C00198	ko00030,ko01100,ko01110,ko01200
Lmbp002336	611.161	303.048	610.153	C27H30O16	[M+H]+	Quercetin-3-O-(2''-O-rhamnosyl)galactoside	Flavonoids	Flavonols	-	3	3.29475e+06	3.99561e+06	3.37199e+06	4.4546e+06	5.57404e+06	8.72795e+06	3.7661e+06	1.22079e+06	2.8047e+06	835084	941796	1.07619e+06	1.84503e+06	2.14256e+06	1.71395e+06	1.50012e+06	2.09216e+06	2.30177e+06	-	-
Lhlp120627	195.14	67.05	194.131	C12H18O2	[M+H]+	Carveol Acetate	Terpenoids	Monoterpenoids	97-42-7	1	13138.7	135781	87881.7	14814.7	14698.8	40394.4	518803	360303	538266	70284.8	33978.3	70428.7	47690.4	40124.3	48316.8	90285.8	82223.4	121629	-	-
Lmdp002381	227.09	149.06	226.084	C11H14O5	[M+H]+	Genipin	Terpenoids	Monoterpenoids	6902-77-8	3	46680	53350	95201.9	39789.8	37953.8	41629.5	139614	45597.6	57924.6	285316	212766	198330	216436	227899	207864	104477	102124	146576	C09780	-
pmn001371	549.198	387.146	550.205	C27H34O12	[M-H]-	Eucommin A	Lignans and Coumarins	Lignans	99633-12-2	3	57641.1	73104.1	236082	209818	438277	317049	35885.2	46041.2	53370	131882	62518	123540	85503.1	94226.8	87803	140127	155014	100604	C10560	-
mws0636	313.155	166.086	312.147	C18H20N2O3	[M+H]+	L-Phenylalanyl-L-phenylalanine	Amino acids and derivatives	Amino acids and derivatives	2577-40-4	3	10005	9	11670	19367	39912	24642.4	9070.44	7271.45	9539.38	18287.9	10478.1	17960.5	22047.7	24402.6	9450.22	16675	11787.7	11670	-	-
Jmwn002172	315.11	135.04	316.116	C14H20O8	[M-H]-	3,4-dihydroxyphenylethanol-β-D-glucopyranoside	Phenolic acids	Phenolic acids	-	3	209085	727795	342961	807694	626247	1.01639e+06	28195.9	9	39879.4	899831	824386	792186	479872	399347	516833	369253	364811	522570	-	-
mws1066	579.172	271.061	580.179	C27H32O14	[M-H]-	Naringenin-7-O-Rutinoside(Narirutin)	Flavonoids	Flavanones	14259-46-2	3	49092.5	69096	57730.4	75402.4	93862.1	91816.4	26260.2	15084.1	12296.7	93739.4	106349	93356	8966.4	15389.1	9815.04	74233.7	61781.3	94542.6	C09793	-
MWSHC2047	579.21	417.16	580.216	C28H36O13	[M-H]-	Syringaresinol-4'-O-glucoside; Acanthoside B	Lignans and Coumarins	Lignans	7374-79-0	2	399217	697522	683145	250485	230419	9	95454.7	345588	146851	809708	637318	776034	913187	1.14505e+06	793198	717108	491149	750058	C10890	-
Lmhp010040	504.31	363.29	503.301	C25H46NO7P	[M+H]+	LysoPE 20:3	Lipids	LPE	-	3	5008.66	8799.64	11054.1	11508.2	10836.2	6306.96	246095	80513.6	185050	11011.3	11763.7	9240.18	10154.5	8466.3	10195.8	36758.1	38763.2	25209.6	-	-
MWSslk066	169.05	65.0388	168.042	C8H8O4	[M+H]+	3-Hydroxy-4-methoxybenzoic acid; Isovanillic Acid	Phenolic acids	Phenolic acids	645-08-9	3	13867.4	15700.3	10005	18194.9	15005	16675	5426.73	9	8485.91	26675	9	22648.2	9	11670	16589	15902.8	24878.2	22293.4	-	-
pmb0108	375.107	137.1	374.1	C19H18O8	[M+H]+	Feruloyl syringic acid	Phenolic acids	Phenolic acids	-	3	245792	217763	232814	35010	55114.5	72461.7	63350	169685	50153.9	70605.9	50334.8	25599.2	169729	123679	116486	101826	97374.4	66078.8	-	-
Lmhn002574	431.06	137.03	432.069	C20H16O11	[M-H]-	Caffeoyl(p-Hydroxybenzoyl)tartaric acid	Phenolic acids	Phenolic acids	-	3	41443.5	18592.5	49964.2	22814.1	15832.2	22486.2	11508.1	11604.6	8083.77	39641	23787.5	77590.7	9	9	9	9683.43	11333.4	14849.2	-	-
mws1336	138.055	120.044	137.048	C7H7NO2	[M+H]+	4-Aminobenzoic acid	Phenolic acids	Phenolic acids	150-13-0	3	218261	185394	147545	101349	95835.5	94948.8	83085.4	168890	116246	173411	189162	162758	139112	95013.4	124077	80387	95979.9	124038	C00568	ko00790,ko01100,ko01240
Saln003418	407.1	287.06	408.106	C19H20O10	[M-H]-	4-(Beta-D-Glucopyranosyloxy)-2,4',6-Trihydroxybenzophenone	Others	Others	-	3	185832	169273	281848	15885.7	24797.1	17360.8	46539.8	117610	39487.9	49215.3	51196.4	41883.1	178601	173952	117021	74091.2	48497.6	72935.2	-	-
Zmgp004297	281.15	107.05	280.146	C19H20O2	[M+H]+	1-phenyl-7-(4-hydroxyphenyl)-4-ene-3-heptanone	Others	Ketone compounds	-	3	96545	138692	92819.8	116747	99517.3	93400.5	79639.7	84666.4	113079	82723	74061.7	62614.1	63010.2	60041.7	65727.2	36210.9	50663.5	34232.9	-	-
pmb3056	355.103	121.029	356.111	C16H20O9	[M-H]-	Homovanilloylquinic acid	Phenolic acids	Phenolic acids	-	3	87880.7	51460	247100	18978.9	28746.4	36695	11974.1	37148.9	6665.79	21640.8	20051.7	30677.8	196497	197700	149053	41915.2	56683.6	37293.1	-	-
pme3083	164.035	120.045	165.043	C8H7NO3	[M-H]-	2-(Formylamino)benzoic acid	Phenolic acids	Phenolic acids	3342-77-6	3	7.23682e+06	6.16552e+06	4.03061e+06	531617	632532	551434	1.3083e+06	170870	9	120832	123465	100181	603982	536021	780512	1.24542e+06	841555	1.31242e+06	C05653	ko00380,ko01100
Smgp004575	465.1	303.05	464.096	C21H20O12	[M+H]+	Quercetin-5-O-β-D-glucoside	Flavonoids	Flavonols	-	1	7.59435e+06	9.0654e+06	7.65916e+06	5.90063e+06	8.0714e+06	1.28587e+07	5.37547e+06	7.74042e+06	2.46794e+06	1.48117e+06	1.02823e+06	2.88368e+06	6.69709e+06	1.902e+07	8.11796e+06	6.01111e+06	4.72778e+06	3.8288e+06	-	-
MWSHY0046	465.1	303.05	464.096	C21H20O12	[M+H]+	Quercetin-3-O-glucoside (Isoquercitrin)	Flavonoids	Flavonols	482-35-9	1	7.59435e+06	9.0654e+06	7.65916e+06	5.90063e+06	8.0714e+06	1.28587e+07	5.37547e+06	7.74042e+06	2.46794e+06	1.48117e+06	1.02823e+06	2.88368e+06	6.69709e+06	1.902e+07	8.11796e+06	6.01111e+06	4.72778e+06	3.8288e+06	C05623	ko00944,ko01100,ko01110
MWSHY0092	597.18	289.072	596.174	C27H32O15	[M+H]+	Eriodictyol-7-O-Rutinoside (Eriocitrin)	Flavonoids	Flavanones	13463-28-0	3	3.76795e+06	3.37148e+06	6.33518e+06	2.06523e+06	2.39485e+06	1.96605e+06	19423	24669.3	9321.99	1.24602e+06	1.51615e+06	1.2656e+06	7469.6	11581.4	11670	1.77692e+06	1.65614e+06	1.13045e+06	C09732	-
Hmcp002123	193.05	178.02	192.042	C10H8O4	[M+H]+	Isoscopoletin (6-Hydroxy-7-Methoxycoumarin)	Lignans and Coumarins	Coumarins	776-86-3	3	9	9	43345	9	27010.2	9	9	43345	9	228125	205846	177648	45214.5	61685	63350	79986.3	125557	98370	C18079	ko00999
MWS20147	449.108	287.061	448.101	C21H20O11	[M+H]+	Luteolin-3'-O-glucoside	Flavonoids	Flavones	-	3	4.94091e+06	5.10599e+06	5.84718e+06	3.35348e+06	2.68506e+06	2.82316e+06	2.851e+06	961735	2.29389e+06	490589	403047	382250	26675	33340	9	1.98205e+06	1.35034e+06	2.13778e+06	-	-
mws2608	222.097	84.0451	221.09	C8H15NO6	[M+H]+	N-Acetyl-D-galactosamine	Others	Saccharides	1811-31-0	3	59874.8	14329.8	27034.8	56430.7	40175.4	82550.2	47349.7	55522	51868.5	47543.6	27018.1	23821.9	55095.6	55952.8	63126	54192.3	33835.8	45573.4	C01132	ko00052,ko00520,ko01100,ko01250
pme1841	103.123	86.0964	102.116	C5H14N2	[M+H]+	Cadaverine	Alkaloids	Alkaloids	462-94-2	3	9746.19	10012.7	2824.16	47775.3	34582.2	26937	11660.3	15812.7	11781.9	19624.2	15736.6	14616.6	16549.6	16294.7	16312	16079.2	13493.8	21131.1	C01672	ko00310,ko00470,ko00480,ko00960,ko01100,ko01110
MWS201398	219.098	86.0606	218.09	C8H14N2O5	[M+H]+	Hyp-Ser	Amino acids and derivatives	Amino acids and derivatives	-	3	12616.8	18561.4	17498.4	36524.9	39015.9	33130.4	96322.1	40065.7	77757.2	41804.6	47112.2	26108.8	29936	22993.6	19185.6	58683.6	39842.3	40535	-	-
Rfmb25702	561.2	357.13	562.205	C28H34O12	[M-H]-	Pinoresinol-4-O-(6''-acetyl)glucoside	Lignans and Coumarins	Lignans	-	1	34392.3	21397.7	22297.3	38315.2	85528.2	53454.3	257091	107408	44609.7	306969	434054	318588	668848	353358	314428	78539.1	126163	108627	-	-
MWSHY0141	163.039	107.05	162.032	C9H6O3	[M+H]+	7-Hydroxy-4-chromone	Others	Chromone	59887-89-7	3	471941	494075	542320	412566	460159	1.12268e+06	189731	278641	185152	432639	478386	505828	381219	1.08598e+06	915414	306911	398199	252064	-	-
Lhhp102901	361.16	189.09	360.157	C20H24O6	[M+H]+	3-(α,4-Dihydroxy-3-methoxybenzyl)-4-(hydroxy-3-methoxybenzyl)	Others	Others	-	1	498153	455801	639844	372890	330037	387148	9	9	9	135740	89700.5	116426	99287.4	79473.9	153691	189927	135785	124477	-	-
Lcgn000236	683.26	503.19	684.263	C32H44O16	[M-H]-	Dihydrodehydrodiconiferyl alcohol-4,9-di-O-β-D-glucopyranoside	Lignans and Coumarins	Lignans	-	3	145170	310094	141346	102953	203299	51822.6	9120.56	41071.1	11747.7	99117.3	156350	137827	136887	125970	181518	135747	85720.9	104114	-	-
Lmhp008233	474.262	333.242	473.254	C23H40NO7P	[M+H]+	LysoPE 18:4	Lipids	LPE	-	1	2841.93	7890.32	10820.2	11234	6631.52	6922.65	141615	55113.2	147027	23669.7	19712	18628.6	7757.54	16639.4	8178.49	20513.3	31748.3	22894.3	-	-
pmb3075	319.082	145.03	320.09	C16H16O7	[M-H]-	3-O-p-Coumaroylshikimic acid	Phenolic acids	Phenolic acids	-	3	57833.4	70069	72531.1	69691	87368.8	91208.9	20422.4	18502.1	41275.6	32124.1	24958.3	26678.5	43013.8	36411.1	64755.3	40056.4	54374.8	65118.8	-	-
Hmtn001302	299.078	137.024	300.084	C13H16O8	[M-H]-	Glucosyloxybenzoic acid	Phenolic acids	Phenolic acids	-	1	4072425	3412070	2554380	747573	2778515	837713	1.00589e+06	3.72807e+06	1.19866e+06	3.66064e+06	3.73267e+06	3.53516e+06	2.34212e+06	2.32156e+06	2.97033e+06	1.27107e+06	1.76338e+06	2.06877e+06	-	-
MWSCX017	165.053	119.051	164.047	C9H8O3	[M+H]+	4-hydroxyphenyl acrylaldehyde	Others	Aldehyde compounds	-	3	238540	269939	286645	179296	153656	160561	66786.3	73322.1	77814.1	160095	133400	315246	9	200912	9	128395	156427	204871	-	-
Zmlp003058	300.15	269.12	299.152	C18H21NO3	[M+H]+	Methylcoclaurine	Alkaloids	Isoquinoline alkaloids	3423-07-2	3	195302	278724	232924	79785.7	126398	115693	9	63486.4	9	369412	352290	346614	88544.2	70888.3	72446.6	202686	124244	167305	C05176	ko00950,ko01100,ko01110
pme0500	503.162	323.098	504.169	C18H32O16	[M-H]-	D-Melezitose	Others	Saccharides	597-12-6	3	9	9	9	76662.4	88192.8	130111	9	20256.1	7010	116318	127425	104770	71556.5	72904.5	66175.2	70273.8	90504.3	114246	C08243	-
MWSHY0130	451.123	305.057	450.116	C21H22O11	[M+H]+	Taxifolin-7-O-rhamnoside	Flavonoids	Flavanonols	137592-12-2	3	51052.9	19257.8	35953.1	15094.1	25005	6864.7	45010	8427.01	33340	35010	5622.75	14923.7	15613.3	16970.7	13828.4	21772.2	16175.3	13690.8	-	-
HJAP135	505.12	257.08	504.127	C24H24O12	[M+H]+	Pinocembrin-7-O-(6''-O-malonyl)glucoside	Flavonoids	Flavanones	-	1	19349.8	12017.9	9544.04	16901.9	29182.7	44331.1	601850	777087	951241	49933.9	33742	36202.1	293951	461152	413399	251985	272579	167627	-	-
Lmdp002969	481.097	319.057	480.09	C21H20O13	[M+H]+	Myricetin-3-O-galactoside	Flavonoids	Flavonols	15648-86-9	3	281304	234034	365270	520199	594385	578793	275475	323437	72285.9	480685	330550	418368	313570	207037	462653	359400	254886	419954	-	-
Hmcp002207	479.12	317.06	478.111	C22H22O12	[M+H]+	Isorhamnetin-7-O-glucoside (Brassicin)	Flavonoids	Flavonols	6743-96-0	1	587379	1263920	1605675	1.34244e+06	1.63305e+06	1.37965e+06	286404	1.73241e+06	333376	3.58696e+06	3.36912e+06	3.68795e+06	1.45841e+06	1.23563e+06	1.40649e+06	1.72071e+06	1.09523e+06	1.74881e+06	-	-
Lmmp003109	305.102	139.037	304.095	C16H16O6	[M+H]+	3'-O-Methyl-epicatechin	Flavonoids	Flavanols	76549-34-3	3	356983	389407	201063	300526	232779	137738	326476	221875	316362	73980.2	70443.5	69003.3	435351	355908	408814	280461	169833	242447	-	-
Zmsp001834	169.05	65	168.042	C8H8O4	[M+H]+	2,6-Dimethoxy-1,4-benzoquinone	Quinones	Quinones	530-55-2	1	394895	500580	403279	849968	879132	1.1274e+06	923470	1.44411e+06	1.07333e+06	719833	679464	617413	503775	688060	491666	610611	951362	669545	C10331	-
Hmmp002240	963.27	801.225	962.254	C40H50O27	[M+H]+	Isorhamnetin-3-O-rutinoside-7-O-(2''-O-glucosyl)glucuronate	Flavonoids	Flavonols	-	3	741989	1.12952e+06	1.02696e+06	1.27596e+06	935990	933258	9	32596.3	13787.7	128158	117600	113448	36415.3	55015	42766.7	560028	387697	358625	-	-
pme2693	131.118	114.091	130.111	C6H14N2O	[M+H]+	N-Acetylputrescine	Alkaloids	Alkaloids	18233-70-0	3	28910	127167	67772.4	44621.6	65369.6	62572.9	46653.8	17846.9	55765.9	88125.3	48417.1	48598.3	13388	45434.1	44827.8	33544.5	42874.6	55442.4	C02714	ko00330,ko01100
pmp000509	127.04	109.03	126.032	C6H6O3	[M+H]+	Maltol	Others	Ketone compounds	118-71-8	1	9	102446	9	956739	1.34103e+06	1.37314e+06	4.56566e+06	1.87394e+06	3.78739e+06	356125	314028	263507	2.18961e+06	2.21903e+06	2.21562e+06	1.17446e+06	945784	1.55216e+06	C11918	ko00523,ko01110
HJAP023	773.22	611.17	772.206	C33H40O21	[M+H]+	Kaempferol-6,8-di-C-glucoside-7-O-glucoside	Flavonoids	Flavonols	-	2	307897	309227	450485	632638	575852	305935	193185	609640	272837	215165	270368	249155	576170	244233	79088.8	389985	437340	261471	-	-
pme3511	287.052	243.062	288.059	C10H12N2O8	[M-H]-	Orotidine	Others	Vitamin	314-50-1	3	51325.6	48440.5	23349.9	103339	75955	163898	9	66891.4	9	95061	134126	131023	91379.5	41654	83150	82976.6	114364	139137	-	-
pmb0530	664.116	136.062	663.109	C21H27N7O14P2	[M+H]+	Nicotinic acid adenine dinucleotide	Nucleotides and derivatives	Nucleotides and derivatives	53-84-9	3	940375	662107	1.09498e+06	2.42663e+06	2.61656e+06	2.10541e+06	2.18003e+06	827783	1.38144e+06	1.39183e+06	1.265e+06	1.7913e+06	1.18417e+06	1.16927e+06	1.28664e+06	1.30195e+06	777199	1.03275e+06	C00003	ko00190,ko00730,ko00760,ko01100,ko01240
Hmgn002833	371.115	297.11	372.121	C20H20O7	[M-H]-	4-Ketopinoresinol	Lignans and Coumarins	Lignans	66288-89-9	3	65602.9	68290.6	62187.1	52405.5	71255.8	45382.6	103808	123506	124655	66600.4	68248.6	34098.5	31268.5	29061.8	59512.8	54628.1	49267.8	78141.8	-	-
mws0520	224.092	136.076	223.084	C11H13NO4	[M+H]+	N-Acetyl-L-tyrosine	Amino acids and derivatives	Amino acids and derivatives	537-55-3	3	26915.7	56685	14324.3	17261.8	10512.5	32422.6	16675	24828	8157.69	54032.6	76663.9	71507.2	68458	52422.7	44309.8	32638.3	47785.3	30637.1	-	-
pmb0566	581.15	383.2	580.143	C26H28O15	[M+H]+	Luteolin-7-O-glucoside-5-O-arabinoside	Flavonoids	Flavones	-	3	11525.2	25005	9	5005	36675	9	547715	443095	545493	178785	163351	184949	9	22404	14738.8	116227	195809	153938	-	-
mws0242	173.082	111.082	174.089	C8H14O4	[M-H]-	Suberic Acid	Organic acids	Organic acids	505-48-6	3	16695.9	55456.1	39711.4	165144	176249	229788	518006	2.00258e+06	886924	280196	279124	234252	116622	250547	108027	233112	396582	349445	C08278	-
pmp001311	627.16	303.1	626.148	C27H30O17	[M+H]+	6-Hydroxykaempferol-7,6-O-Diglucoside	Flavonoids	Flavonols	-	1	2.36138e+06	2.0633e+06	2.26067e+06	3.62924e+06	3.30967e+06	2333975	6.17621e+06	3.03864e+06	4.07407e+06	546463	547821	523304	2.08998e+06	2.656e+06	3.26788e+06	3.1279e+06	3386470	2.00511e+06	-	-
Lmjp002461	611.16	303.05	610.153	C27H30O16	[M+H]+	Quercetin-3-O-neohesperidoside	Flavonoids	Flavonols	29662-79-1	1	21992725	1.6627e+07	3.46446e+07	2.17118e+06	3.45092e+06	5.31216e+06	6.72724e+06	8.62602e+06	7929920	660339	8531605	1.81653e+06	7.88968e+06	5.09836e+06	9.81024e+06	5.06283e+06	7.81096e+06	5.16764e+06	-	-
Lmsp004166	611.16	303.05	610.153	C27H30O16	[M+H]+	Quercetin-3-O-glucoside-7-O-rhamnoside	Flavonoids	Flavonols	-	1	21992725	1.6627e+07	3.46446e+07	2.17118e+06	3.45092e+06	5.31216e+06	6.72724e+06	8.62602e+06	7929920	660339	8531605	1.81653e+06	7.88968e+06	5.09836e+06	9.81024e+06	5.06283e+06	7.81096e+06	5.16764e+06	-	-
Lmyp003951	227.091	181.086	226.084	C11H14O5	[M+H]+	3-Hydroxy-1-(4-hydroxy-3,5-dimethoxyphenyl)propan-1-one	Others	Ketone compounds	-	3	40638.3	94109.2	119942	103375	78554.8	79957.6	14771.7	28303.6	15346.6	143058	134344	139838	324061	251411	256961	38575.8	65020	49935.9	-	-
pmp000695	375.129	177.051	374.121	C16H22O10	[M+H]+	Swertiamarin	Terpenoids	Monoterpenoids	17388-39-5	3	65250.4	80921.4	84166.4	166522	220212	554415	233290	348248	330859	116844	151152	155566	211830	105726	41478.8	178885	138813	105547	C09800	-
Hmsp003093	179.034	77.04	178.027	C9H6O4	[M+H]+	3,7-Dihydroxychromen-4-one	Others	Chromone	-	3	2.46631e+06	2.65442e+06	4.23578e+06	415797	449268	442583	123059	1.48357e+06	192638	698255	290128	291358	1.50848e+06	1.48469e+06	1.65882e+06	859114	936587	1.36972e+06	-	-
pmb0464	458.15	116.034	457.143	C16H27NO14	[M+H]+	L-Aspartic acid-O-diglucoside	Amino acids and derivatives	Amino acids and derivatives	-	3	44840.7	54393.1	73856.3	7.21628e+06	6.09385e+06	7.67134e+06	2.82753e+06	924014	1.35413e+06	1.24926e+06	1.71247e+06	2.96986e+06	3.20957e+06	3.41295e+06	2.96838e+06	2.97728e+06	1.75076e+06	2.32132e+06	-	-
MWS201388	246.109	141.066	245.101	C9H15N3O5	[M+H]+	Asn-Hyp	Amino acids and derivatives	Amino acids and derivatives	844640-50-2	3	61592.3	94925.2	63611.5	28626.6	32338	20035.3	58928.4	29103.7	72184.4	47849.4	74858.1	44648.4	14266.5	22494.5	30156.9	49622.8	45433.8	29092.5	-	-
pmp000589	551.1	303.05	550.096	C24H22O15	[M+H]+	Quercetin-7-O-(6''-malonyl)glucoside	Flavonoids	Flavonols	-	1	5.1382e+06	3.85048e+06	4.43625e+06	578532	582910	336797	1.53509e+06	305449	1.06019e+06	438839	355528	216430	2.45405e+06	3.09046e+06	2.10422e+06	1.28753e+06	1.50654e+06	875105	-	-
pmb1650	279.232	149.132	278.225	C18H30O2	[M+H]+	Octadeca-11E,13E,15Z-trienoic acid	Lipids	Free fatty acids	25575-00-2	3	2.36031e+07	3.61702e+07	2.24706e+07	2.42798e+07	2.96439e+07	3.2579e+07	3.15165e+07	1.58835e+07	2.34321e+07	2.80568e+07	2.48974e+07	2.66491e+07	1.54975e+07	1.60767e+07	1.77401e+07	2.82124e+07	2.10936e+07	1.67295e+07	-	-
Zmdp000917	160.107	114.036	159.101	C6H13N3O2	[M+H]+	δ-Guanidinovaleric acid	Organic acids	Organic acids	462-93-1	3	107228	119762	148452	79368.1	164384	53682.4	59812.5	73243.7	105967	71958.4	83251.3	133727	104816	98001.3	152527	88986	135858	153309	-	-
MWSmce017	179.03	133.026	178.027	C9H6O4	[M+H]+	Daphnetin	Lignans and Coumarins	Coumarins	486-35-1	3	678994	975000	1.56076e+06	499210	171504	182441	923727	966881	462724	276391	240668	290389	522303	1.69423e+06	551705	331758	573841	485586	C03093	-
Qmdp090606	370.2	132.1	370.201	C22H28NO4+	[M]+	N-Methyltetrahydropalmatine	Alkaloids	Alkaloids	-	3	215963	102144	63565.8	1.10102e+06	1.37436e+06	1.31338e+06	369843	275387	378369	402004	310545	639328	248305	523341	352369	350798	554827	603044	-	-
pme0253	174.113	86.0964	173.105	C8H15NO3	[M+H]+	N-Acetyl-L-leucine	Amino acids and derivatives	Amino acids and derivatives	1188-21-2	3	15108.5	18721.3	18359.5	29558.8	9	25433.8	9	19359	9	9	9	9	24235.4	9	9	15416.6	8895.86	12229.1	C02710	-
MWStz282	206.081	118.065	205.074	C11H11NO3	[M+H]+	3-Hydroxy-3-acetonyloxindole	Alkaloids	Plumerane	33417-17-3	3	88151.6	53350	26122	93784.6	116934	104692	31511	26334.4	12124.2	51624.6	40221.9	41821	13129.3	24055.5	9	49642.6	59388.6	34047.1	-	-
MWSslk197	405.138	165.055	404.132	C17H24O11	[M+H]+	Secoxyloganin	Terpenoids	Monoterpenoids	58822-47-2	3	23340	10005	16175.8	13340	13405.4	8323.5	2329.98	13340	10005	5005	6670	6670	6670	15890.7	6850.02	14930.1	10005	17477	-	-
Hmgp002036	479.12	317.06	478.111	C22H22O12	[M+H]+	Nepetin-7-O-glucoside(Nepitrin)	Flavonoids	Flavones	569-90-4	1	600430	1196680	1612415	1.65067e+06	1.84552e+06	1.5293e+06	305841	912592	371915	3.81548e+06	3.45336e+06	3.37302e+06	1.49723e+06	1.32894e+06	1.41483e+06	1.64889e+06	1.08633e+06	1.04075e+06	-	-
mws0712	130.051	86.0595	131.058	C5H9NO3	[M-H]-	N-Propionylglycine	Amino acids and derivatives	Amino acids and derivatives	21709-90-0	3	31423	50269.3	57749.2	148540	164688	167252	220315	146567	155368	106365	98046	116922	165533	151824	130154	98782.2	153263	98631.4	-	-
Zmjp004875	347.074	315.057	346.069	C17H14O8	[M+H]+	5,6,3',4'-Tetrahydroxy-3,7-dimethoxyflavone	Flavonoids	Flavones	-	3	64041.5	48133.3	9	102791	92794.4	64884.4	43427.7	21459	28080	23340	23340	27157.2	72965.4	95125.4	126238	75340.7	52417.9	45110.5	-	-
Hmgp001944	625.214	163.03	624.205	C29H36O15	[M+H]+	Isoacteoside	Phenolic acids	Phenolic acids	61303-13-7	3	48345	16089	25250.3	45574.7	55306.6	35092.7	367987	374980	156760	43345	40518.6	41783.3	30308.6	9	31675	88365	89452.4	52094.9	-	-
Lmsp003852	629.116	163.039	628.106	C29H24O16	[M+H]+	1-O-p-Coumaroyl-4,6-(S)-HHDP-β-D-glucose	Phenolic acids	Phenolic acids	-	3	7463.73	17617	20985.2	28258.4	11144.6	9	9	12479.6	7982.58	24270.3	15404.9	28340	28340	12444.4	33340	14264.3	13009.9	8064.96	-	-
Hmsn002272	327.11	165.05	328.116	C15H20O8	[M-H]-	Demethyl coniferin	Phenolic acids	Phenolic acids	-	2	9	80199.2	223295	815831	927508	880544	1.03887e+06	1.16532e+06	873986	363226	361677	346784	202560	183382	262732	837870	840943	489345	-	-
pmb3081	288.997	96.9696	290.004	C6H11PO11	[M-H]-	Glucaric acid-1-Phosphate	Others	Saccharides	-	3	574988	767470	1.01926e+06	426389	306896	368783	1.74076e+06	1.2372e+06	1.11308e+06	287843	323613	302416	296825	286881	349599	368485	593278	654774	-	-
Xmyp004945	757.22	287.06	756.211	C33H40O20	[M+H]+	Kaempferol-3-O-(6''-Rhamnosyl-2''-Glucosyl)Glucoside (Camelliaside A)	Flavonoids	Flavonols	135095-52-2	3	9	211638	110045	166092	155218	131993	54667.4	94680.3	111026	35598.2	50587.9	36080.1	11670	9	9	102643	85856.1	146411	-	-
pmb0571	565.155	271.06	564.148	C26H28O14	[M+H]+	Apigenin-7-O-(2''-glucosyl)arabinoside	Flavonoids	Flavones	-	3	313478	299147	306300	21274.4	9	11670	9	14629.7	5620.11	18340	16675	20005	16475.5	18340	14310.4	106545	69997.3	65129	-	-
MWSmce203	341.117	73.0319	342.116	C12H22O11	[M-H]-	D-Cellobiose	Others	Saccharides	528-50-7	3	492547	429592	455064	659168	632256	672543	1.08467e+06	421107	1.10443e+06	389955	582780	437184	263419	267621	274527	410991	456624	682776	-	-
pme3382	160.061	98.0237	161.069	C6H11NO4	[M-H]-	N-Acetyl-L-threonine	Amino acids and derivatives	Amino acids and derivatives	17093-74-2	3	82635.3	72339.1	103367	164538	102162	96087.6	159828	166316	99980.9	139411	109009	91212.9	141246	154714	82761.6	97365.2	126403	70831.8	-	-
Lmtn003598	367.14	205.08	368.147	C18H24O8	[M-H]-	3-Prenyl-4-O-glucosyloxy-4-hydroxybenzoic acid	Phenolic acids	Phenolic acids	-	3	44512.1	44173.4	51473.7	53984.8	45710.2	45770.8	8756.68	26887.7	10373.8	41111.8	42253.1	15623.3	72964.3	57863.1	28790.9	28422.1	46882.9	30728.4	-	-
Lmdp004336	773.19	325.09	772.185	C36H36O19	[M+H]+	Kaempferol-3-O-(6'''-Caffeoyl)glucosyl-(1→2)-Galactoside	Flavonoids	Flavonols	-	2	8340	6670	10005	25809.4	9	20933.8	578164	427477	517088	33804.6	55015	23951.6	9	6670	9	103936	124450	68623.1	-	-
MWS201458	279.17	120.09	278.163	C15H22N2O3	[M+H]+	Phe-Ile	Amino acids and derivatives	Amino acids and derivatives	22951-94-6	3	16264.9	10151.1	20612.7	103493	66478.4	77040.6	73802	26360.3	65020	39491.3	40031	66240.7	55240.5	39415.5	40439.8	49468.9	27186.4	44345.1	-	-
pma0702	558.281	207.065	557.274	C29H39N3O8	[M+H]+	N1,N8-Bis(sinapoyl)spermidine	Alkaloids	Phenolamine	-	3	160798	439889	327530	124694	54930.1	60111.3	68461.7	457914	214027	24926.1	50464.4	42246.3	186973	95793.1	41306.7	193785	211911	116562	C21170	-
mws1562	361.114	169.05	362.121	C15H22O10	[M-H]-	Catalpol	Terpenoids	Monoterpenoids	2415-24-9	3	4690.26	5322.37	6242.45	11670	7196.49	8370.85	9	7119	8340	9	8091.07	5113.83	14058.2	4966.48	10308.5	6528.55	6947.36	10807.4	C09773	-
pmb0786	180.087	163.06	179.079	C6H13NO5	[M+H]+	D-Glucosamine	Others	Saccharides	3416-24-8	3	84394.5	93365.4	94721.4	112981	55271.6	84915.8	63605.8	59629.6	89308.1	68251.3	45433.7	53123.3	52113.4	42604.4	51004.2	51896.1	75073	95012	C00329	ko00520,ko01100,ko01250
Smhp004476	565.15	433.11	564.148	C26H28O14	[M+H]+	Isovitexin-2''-O-xyloside	Flavonoids	Flavones	-	3	32030.5	44680.3	60526.5	367833	391310	277739	98514.8	25005	36675	134216	101534	79545	39260	44115.9	48331.5	83310.5	46048.2	81826.2	-	-
mws0124	247.108	130.063	246.1	C13H14N2O3	[M+H]+	N-(3-Indolylacetyl)-L-alanine	Amino acids and derivatives	Amino acids and derivatives	57105-39-2	3	16875.1	16126.1	7291.64	49848.2	38842.3	27510.4	42094.2	18783.6	29700	20005	36675	15655.5	21182.8	23087.7	31127.7	20654.2	27778.9	15096.5	-	-
MWSslk076	140.034	105.02	139.027	C6H5NO3	[M+H]+	Nicotinic acid N-oxide	Alkaloids	Pyridine alkaloids	2398-81-4	3	7383.27	5911.15	5134.1	27616.1	24771	21659.3	18259.6	41104.7	25976.1	7993.32	11281.1	9	120746	130560	140734	33023.5	33840.1	18547.3	-	-
Zmgp002857	757.22	303.05	756.211	C33H40O20	[M+H]+	Quercetin-3-O-α-rhamnosyl (1→2)-[α-rhamnosyl (1→6)]-β-glucoside	Flavonoids	Flavonols	-	2	9	9	6670	9	9	9	18340	35010	29236.8	9	9	10005	9	6670	9	9895.9	18340	13726.9	-	-
MWS5206	181.05	135.04	182.058	C9H10O4	[M-H]-	4-Hydroxyphenyllactic Acid	Phenolic acids	Phenolic acids	306-23-0	1	1.60263e+06	1.5462e+06	834467	60107.3	51963.4	62865.7	3.83355e+06	549580	2.12721e+06	98637.1	110632	107834	1.54543e+06	1.48895e+06	1.50467e+06	866189	960915	1.48781e+06	C03672	-
Lmqp002170	773.21	449.11	772.206	C33H40O21	[M+H]+	Kaempferol-3-O-sophorotrioside	Flavonoids	Flavonols	80714-53-0	2	178360	288280	490071	2005695	634229	1.4068e+06	230710	62935.4	238540	145080	54650	71690	348660	358318	202453	353775	246591	462689	C12635	ko00944,ko01110
MWSHY0061	595.16	287.06	594.159	C27H30O15	[M+H]+	Kaempferol-3-O-neohesperidoside	Flavonoids	Flavonols	32602-81-6	1	3.64942e+06	5.81769e+06	6.55871e+06	2.32426e+06	2.03827e+06	1.71571e+06	15044.1	5601.73	15596.7	1.29725e+06	1.5928e+06	1.53695e+06	9	9	6670	821906	1.44741e+06	1.53101e+06	-	-
mws1526	359.134	197.081	358.126	C16H22O9	[M+H]+	Sweroside	Terpenoids	Monoterpenoids	14215-86-2	3	4.61364e+06	4.08596e+06	4.90155e+06	2.82568e+06	2.76369e+06	2.21552e+06	91788.6	778239	165659	932034	1.02352e+06	1.61989e+06	1.43709e+06	1.54661e+06	1.90113e+06	628442	1.19208e+06	1.09222e+06	C17071	-
Lmsp002982	773.21	303.05	772.206	C33H40O21	[M+H]+	Quercetin-3-O-sophoroside-7-O-rhamnoside	Flavonoids	Flavonols	-	3	1.77144e+06	1.84537e+06	6.247e+06	2.63814e+06	1.57625e+06	5.75876e+06	4501735	627644	1.38834e+06	485822	931086	252442	1008565	2110530	997068	5409185	5362465	8922880	-	-
pme3007	402.995	158.925	404.002	C9H14N2O12P2	[M-H]-	Uridine 5'-diphosphate	Nucleotides and derivatives	Nucleotides and derivatives	27821-45-0	3	50022.4	42634.6	62476.2	33351.9	62257.1	33573.4	89109.3	56623.7	59175.8	83260.6	58256.5	54462.8	40773.5	39940.8	43006.4	71574.7	67486.9	37922.8	C00015	ko00240,ko00908,ko01100,ko01232,ko01240
Lmsp003161	757.219	287.056	756.211	C33H40O20	[M+H]+	Kaempferol-3-O-sophoroside-7-O-rhamnoside	Flavonoids	Flavonols	-	3	2.23988e+06	1.42509e+06	1.28328e+06	866388	452851	184040	283690	512590	242509	177159	158425	109207	159579	77547.5	374043	713723	849378	438074	-	-
pmp001105	757.219	287.055	756.211	C33H40O20	[M+H]+	Kaempferol-3-O-neohesperidoside-7-O-glucoside	Flavonoids	Flavonols	-	3	2.23988e+06	1.42509e+06	1.28328e+06	866388	452851	184040	283690	512590	242509	177159	158425	109207	159579	77547.5	374043	713723	849378	438074	-	-
pmb0475	671.182	509	670.174	C29H34O18	[M+H]+	Gallic acid-4-O-(6'''-feruloyl)sophoroside	Phenolic acids	Phenolic acids	-	3	9	36053.7	60808.1	569698	640865	375232	342233	207423	293529	66262.3	164285	118214	9	45301.5	193671	221687	114088	192810	-	-
Lmlp003161	265.155	177.062	264.147	C14H20N2O3	[M+H]+	N-Feruloylputrescine	Alkaloids	Phenolamine	501-13-3	3	96154.2	95879.9	166459	142035	127362	114312	73355	258011	9	77631	120689	79995.6	9	78717.9	94088.5	54412	88742.3	106334	C10497	ko00330,ko01100
mws0217	76.0393	59.0128	75.032	C2H5NO2	[M+H]+	L-Glycine	Amino acids and derivatives	Amino acids and derivatives	56-40-6	3	91093.3	91226.5	108597	9	9	73062.7	9	89920.9	72116.1	101448	41270.9	75274.3	68054.4	47571.5	9	50202.8	69379.4	36328.8	C00037	ko00230,ko00260,ko00310,ko00440,ko00460,ko00470,ko00480,ko00630,ko00730,ko00860,ko00970,ko01100,ko01110,ko01200,ko01230,ko01240,ko02010
Zmyn000155	173.105	131.083	174.1	C7H14N2O3	[M-H]-	N-α-Acetyl-L-ornithine	Amino acids and derivatives	Amino acids and derivatives	6205-08-9	3	4203.43	4463.25	7812.88	19905.5	51526.6	9	84284.5	44512	98840	40425.5	10734.3	30600.3	16807.4	10297.4	18400.5	21941	43320.6	35813.9	C00437	ko00220,ko01100,ko01110,ko01210,ko01230
Lmmp002995	713.15	303.06	712.149	C30H32O20	[M+H]+	Quercetin-7-O-(2''-malonyl)glucosyl-5-O-glucoside	Flavonoids	Flavonols	-	2	372155	1.05582e+06	963567	82656.8	138881	61644.9	203485	51765.6	76690	82924.2	85030	103375	1.48518e+06	4259445	1.24002e+06	452758	242993	467435	-	-
MWSslk140	192.069	56.0494	191.062	C7H13NO3S	[M+H]+	N-Acetyl-L-Methionine	Amino acids and derivatives	Amino acids and derivatives	65-82-7	3	6523.51	9	9	5055.86	5518.18	7054.03	13537	6026.02	10078.4	13728	8719.26	9979.64	14103.5	12004.5	16139.9	16898.9	20005	10081.7	C02712	-
pmb0636	581.15	431.3	580.143	C26H28O15	[M+H]+	Orientin-7-O-arabinoside	Flavonoids	Flavones	-	3	11193.7	15005	25937.3	8824.41	11670	13340	295622	260948	266873	109434	66557.6	90365.9	10005	20863.7	9	52669.9	32852.2	65504	-	-
Zmhp002776	431.099	255.07	430.09	C21H18O10	[M+H]+	Chrysin-7-O-Glucuronide	Flavonoids	Flavones	35775-49-6	3	229355	130309	71924.1	83809.1	85426.8	67735.5	9	9	3941.03	9	19579.5	9	9	7809.68	9	24928.4	49563.3	44217.9	-	-
Wdyp004749	352.15	320.09	351.147	C21H21NO4	[M+H]+	Ochotensine	Alkaloids	Isoquinoline alkaloids	4959-88-0	3	43618.9	54554.5	101816	43130.2	9	90035	9	88475.1	19805.7	30010	58350	55983.7	115616	85242.8	62858.1	49595.9	35463.3	69060.7	C09597	-
Zahp011689	205.09	149.02	204.079	C12H12O3	[M+H]+	2,2-dimethylchromene-6-carboxylic acid	Others	Others	34818-56-9	1	2.46239e+06	1.94152e+06	2.45593e+06	1.99508e+06	2.5631e+06	1.32827e+06	1.66648e+06	2.08673e+06	2.04508e+06	1.33432e+06	1.37788e+06	1.62925e+06	1.1991e+06	1.46694e+06	1.47521e+06	1.63024e+06	2.68517e+06	1.52682e+06	-	-
Lmjp003206	759.199	303.05	758.191	C32H38O21	[M+H]+	Quercetin-3-O-Sambubioside-5-O-Glucoside	Flavonoids	Flavonols	-	3	6670	22078.8	14196.2	10005	35010	6686.68	6670	15005	9	9	9	9	9	5005	6670	9629.67	5005	6670	-	-
MWS201405	319.141	110.072	318.133	C15H18N4O4	[M+H]+	His-Tyr	Amino acids and derivatives	Amino acids and derivatives	35979-00-1	3	26830.5	8340	25005	23530.6	21803.8	18256.3	52823.6	26784.9	47040.6	23427.6	37476.7	30583.7	16234.7	13850.3	23510.7	16675	29790.9	18367.6	-	-
pmb0709	713.16	465.2	712.149	C30H32O20	[M+H]+	Quercetin-7-O-(6''-malonyl)glucosyl-5-O-glucoside	Flavonoids	Flavonols	-	1	171542	1.22936e+06	784652	182917	179671	76019.6	9	151750	9	23340	41680	66388.7	1.38251e+06	835853	1.22453e+06	163599	210818	104976	-	-
HJN086	449.11	287.06	450.116	C21H22O11	[M-H]-	Eriodictyol-3'-O-glucoside	Flavonoids	Flavanones	-	3	1.76011e+06	2.15982e+06	2.11148e+06	1.02619e+06	1.02953e+06	1.02202e+06	2.37405e+06	4.99049e+06	2.16813e+06	1.7575e+06	1.74412e+06	1.69348e+06	2.42411e+06	2.38491e+06	2.36876e+06	1.75683e+06	3.1367e+06	1.91519e+06	-	-
Lmsp003655	521.2	131.05	520.194	C26H32O11	[M+H]+	Dehydrodiconiferyl alcohol-gamma'-O-glucoside	Lignans and Coumarins	Lignans	-	1	7.04864e+06	8.40719e+06	7.35088e+06	1.20434e+06	875561	1.18068e+06	2.71045e+06	1.23287e+07	1.15506e+06	932788	1.48746e+06	722627	1.46363e+06	1.12933e+06	830349	1.50402e+06	3.05068e+06	2.57892e+06	-	-
Lmtn002565	329.11	167.03	330.095	C14H18O9	[M-H]-	1-O-Vanilloyl-D-Glucose	Phenolic acids	Phenolic acids	-	3	477117	368699	329833	323343	350288	298427	196039	166298	199687	306782	340984	338117	71329.9	80919.8	62802.2	437826	446186	227356	C20470	-
Zmhp001956	789.2	303.05	788.201	C33H40O22	[M+H]+	6-Hydroxykaempferol-3,6,7-O-triglucoside	Flavonoids	Flavonols	-	2	264243	1.53525e+06	2.41205e+06	3.14005e+06	4.27935e+06	7.42698e+06	2.62247e+06	3.19793e+06	8.58683e+06	490205	303247	308708	990545	180054	3.25172e+06	2.97327e+06	4.44873e+06	5.97841e+06	-	-
MW0145576	731.38	627.29	730.38	C38H50N8O7	[M+H]+	Arg-Val-Tyr-Phe-Phe	Amino acids and derivatives	Amino acids and derivatives	-	3	116676	82288.2	48163.4	122275	74605.9	9	12239.3	25606.7	11529	383355	389418	246378	621933	630797	685058	194772	317292	173482	-	-
Lmhp002031	245.186	86.0954	244.179	C12H24N2O3	[M+H]+	L-Leucyl-L-Leucine	Amino acids and derivatives	Amino acids and derivatives	3303-31-9	3	85328.7	106983	35605.7	140158	132795	165491	58708.7	74101	107728	280296	198916	240436	173853	210306	145133	66131.6	106075	57207	-	-
pmb0665	611.161	465.1	610.153	C27H30O16	[M+H]+	Orientin-7-O-glucoside	Flavonoids	Flavones	-	3	1.22139e+06	539300	1.94894e+06	140756	195454	783825	165545	281065	239687	169820	256905	47909.6	124006	698899	261177	581190	449109	283490	-	-
MWStz108	241.098	226.08	240.09	C14H12N2O2	[M+H]+	1-Ethoxycarbonyl-β-Carboline	Alkaloids	Plumerane	72755-19-2	3	172046	199933	123519	9	9	9	30257.6	39446.7	16764.3	73355	102468	9	339140	375295	149234	147602	116720	71479.7	-	-
Xmtn004740	581.219	329.137	582.231	C28H38O13	[M-H]-	5,5'-dimethoxylariciresinol-4-O-β-D-glucopyranoside	Lignans and Coumarins	Lignans	-	3	2.32925e+06	2.06983e+06	2.27577e+06	157503	210387	198234	695854	1.6206e+06	650757	89125.4	129667	88210.7	469745	598085	948201	884471	1.01023e+06	1.63734e+06	-	-
Lmgn000219	101.024	55.0184	102.032	C4H6O3	[M-H]-	Succinic semialdehyde	Organic acids	Organic acids	692-29-5	3	20769	67871.9	75145.4	44293.2	61358.4	65658.2	24524.6	7162.51	36376.4	38041.6	41140.9	37494.8	9311.58	31068	14696.9	46078.1	22780.5	32941	C00232	ko00250,ko00350,ko00650,ko00750,ko00760,ko01100,ko01200
MWSslk135	193.051	147.045	192.042	C10H8O4	[M+H]+	7,8-Dihydroxy-4-methylcoumarin	Lignans and Coumarins	Coumarins	2107-77-9	3	102798	9	173445	139781	196810	103769	279983	60821.3	197468	107465	80470.5	88794.5	50640.3	9	68355	77033.9	111715	56075.7	-	-
pmb0856	480.308	339.289	479.301	C23H46NO7P	[M+H]+	LysoPE 18:1(2n isomer)	Lipids	LPE	-	3	47771.5	49480.6	154694	21693.9	17391.9	10267.1	163406	47948.7	257623	145759	87747.7	123768	10268.3	16404.6	17909.4	43833.3	84779.5	89462.8	-	-
MWS201469	304.162	175.119	303.154	C11H21N5O5	[M+H]+	Glu-Arg	Amino acids and derivatives	Amino acids and derivatives	7219-59-2	3	29682.3	49447.7	25499.6	23854.2	43718.3	35360.8	21903.8	18605.2	27789.3	50767.9	44760.7	49109	34362.3	41276	21317.3	29010.1	51217.7	29601.8	-	-
MW0158912	475.25	177.05	474.244	C19H34N6O8	[M+H]+	Val-Asn-Asp-Lys	Amino acids and derivatives	Amino acids and derivatives	-	3	6811.4	9	10005	5005	5005	9	9082.41	11854.7	14118.6	13710.4	5619.74	9	5005	13340	7463.73	6837.21	3340	5005	-	-
HJAP064	565.118	317.076	564.111	C25H24O15	[M+H]+	Isorhamnetin-3-O-(6''-malonyl)glucoside	Flavonoids	Flavonols	-	3	1966825	642567	854340	94400.8	208490	98435.3	680691	413289	641430	166100	217584	223777	97514.5	81130.1	86595.9	226288	376810	205315	-	-
MWSHY0142	617.114	315.071	616.106	C28H24O16	[M+H]+	Quercetin-3-O-(2''-O-galloyl)galactoside	Flavonoids	Flavonols	53209-27-1	3	412265	495871	542841	121854	169637	140706	20141	88214.9	35010	65888.7	77629	60487.6	79949	246002	181738	124773	158673	75918.2	-	-
Lazn002030	481.17	271.1	482.179	C23H30O11	[M-H]-	Guaiacylglycerol-β-Guaiacyl Ether glucoside	Lignans and Coumarins	Lignans	-	1	1.03618e+06	783323	377712	356890	247494	341134	86754.9	214628	59358.7	567227	481856	468128	595951	581557	471996	278062	569146	398154	-	-
MWSmce128	147.052	130.027	146.048	C8H6N2O	[M+H]+	4(3H)-Quinazolinone	Alkaloids	Alkaloids	491-36-1	3	93972.6	72694.3	148499	25005	78841.1	51918.3	10649.3	69617	12890.7	93470.7	104309	85545.7	98084.4	79533.3	83171.1	45834.3	97461.6	83795.1	-	-
MWSslk095	127.04	55.0189	128.047	C6H8O3	[M-H]-	4-Hydroxy-2,5-dimethyl-3(2H)furanone	Others	Aldehyde compounds	3658-77-3	3	15405.7	9702.65	14916.9	33562.6	47255.7	41242.6	8246.64	9912.92	8051.77	45022.8	42053.5	31809.7	30115.9	30694.2	34270.2	15755.6	29441.6	17670	-	-
MWSHY0067	611.16	303.05	610.153	C27H30O16	[M+H]+	Quercetin-3-O-rutinoside (Rutin)	Flavonoids	Flavonols	153-18-4	1	2.71432e+07	3.34977e+07	9.95837e+06	2936645	2.04109e+06	15779335	11373785	7.80282e+06	7.81936e+06	877546	1.01599e+07	5098010	3.05513e+06	1.12831e+07	5506130	2.33378e+06	4.42676e+06	4.94877e+06	C05625	ko00944,ko01100,ko01110
Lchp000218	209.08	121.06	208.074	C11H12O4	[M+H]+	(R)-3-ethyl-7-hydroxy-6-methoxyphthalide	Others	Others	-	3	1.92955e+06	851709	979872	991721	776876	934770	321492	987006	329808	1.41004e+06	1.40705e+06	1.39325e+06	1.93862e+06	2.04209e+06	1.92809e+06	1.54893e+06	1.221e+06	726972	-	-
Lmdp003286	465.102	303.061	464.096	C21H20O12	[M+H]+	Isohyperoside	Flavonoids	Flavonols	35589-21-0	1	2.34673e+07	10735235	1.79972e+07	9.38248e+06	5.52617e+06	5187835	6.00097e+06	6.69778e+06	8.06838e+06	1.82722e+06	1.6277e+06	1.3455e+06	7.75211e+06	1.25347e+07	1.33123e+07	8.22435e+06	8.71356e+06	4.14969e+06	-	-
mws0663	181.072	124.05	180.065	C7H8N4O2	[M+H]+	1,7-Dimethylxanthine	Nucleotides and derivatives	Nucleotides and derivatives	611-59-6	3	8907.82	26722	17578.2	37949	50227.4	36206.3	18141.4	7573.78	16060	28900.5	33831.6	24482.6	19475.8	7134.23	16037.3	27617.8	14700	16488.4	C13747	ko00232,ko01100,ko01110
MWSmce338	146.08	70.065	145.074	C6H11NO3	[M+H]+	N-Hydroxypipecolic acid	Alkaloids	Piperidine alkaloids	115819-92-6	3	53054.5	28420.5	35234.1	105272	124034	122341	153651	38102.3	117319	55015	121776	51680	26773.4	68958.9	65502.3	44597.8	59966	90244.6	-	-
pmf0472	565.155	271.061	564.148	C26H28O14	[M+H]+	Apigenin-7-O-(2''-apiosyl)glucoside (Apiin)	Flavonoids	Flavones	26544-34-3	3	280802	235839	274263	7989.4	48345	13340	14486.4	14100	9	16675	13817.5	16675	9	7203.6	32463.5	61497.6	39094.5	83006.9	C04858	ko00944
Zmhn002084	307.03	227.07	308.036	C14H12O6S	[M-H]-	Resveratrol-3-O-sulfate	Others	Stilbene	-	3	16401.2	16804.4	18248	16431.4	66443.5	22581	28647.1	21604.1	25204.6	127362	90617.3	135562	69287.9	77446.8	101312	58035.1	27012.8	52709	-	-
Cmsp003083	521.2	131.05	520.194	C26H32O11	[M+H]+	Dehydrodiconiferyl alcohol-4-O-glucoside	Lignans and Coumarins	Lignans	107870-88-2	1	3.02275e+06	2.0453e+06	3.40491e+06	1.29273e+06	816296	1.08151e+06	9	807668	9	9	1.02024e+06	9	592830	9	833803	799297	630946	366075	-	-
Lmhp002764	211.13	70.0686	210.137	C11H18N2O2	[M+H]+	Cyclo(Pro-Leu)	Amino acids and derivatives	Amino acids and derivatives	5654-86-4	3	9	3340	9	13201.1	8340	11670	9	6670	9654.63	16675	6642.72	9333.1	15211.3	10005	9959.64	8089.11	13340	6846.35	-	-
Xmtn003403	743.272	521.2	744.284	C34H48O18	[M-H]-	5,5'-dimethoxylariciresinol-4,4'-di-O-β-D-glucopyranoside	Lignans and Coumarins	Lignans	-	3	36042.7	25853.5	59562.9	121006	247467	107176	7280.43	77370	21033.4	211995	294364	175395	287722	98537.9	57764.4	216845	110381	240360	-	-
Lmmp002334	773.21	303.05	772.206	C33H40O21	[M+H]+	Quercetin-3-O-rutinoside-7-O-glucoside	Flavonoids	Flavonols	-	3	2.77397e+06	1.09366e+06	1.12124e+07	9574965	2.44733e+06	3.52396e+06	2679990	725431	6789830	271982	1855345	534498	1.40387e+06	777152	559924	3.69477e+06	2437355	1765885	-	-
Xmtn004407	581.219	329.137	582.231	C28H38O13	[M-H]-	5,5'-dimethoxylariciresinol-4'-O-β-D-glucopyranoside	Lignans and Coumarins	Lignans	-	3	759695	762462	1.25207e+06	73525.6	113277	178471	716546	3.23618e+06	4.17363e+06	128451	76814	408900	370216	1.83782e+06	411336	345641	370639	651361	-	-
MWSslk209	421.15	259.1	420.142	C21H24O9	[M+H]+	Rhapontin	Others	Stilbene	155-58-8	2	210748	303360	847520	369316	307046	445700	1287465	407583	462185	501820	554011	803935	588683	629973	520673	341111	616335	334063	C10288	-
Lmzp002365	465.14	303.09	464.132	C22H24O11	[M+H]+	Hesperetin-7-O-glucoside	Flavonoids	Flavanones	31712-49-9	3	1.70382e+07	1.03286e+07	7.15118e+06	10111950	4.76662e+06	10615025	4216530	7341225	14152320	3.26501e+06	4.12862e+06	2.68146e+06	18539765	3511100	2839705	4.0658e+06	1.98267e+06	4.38422e+06	C16422	ko00941
mws0393	325.191	160.076	324.184	C20H24O2N2	[M+H]+	Quinine	Alkaloids	Quinoline alkaloids	130-95-0	3	30811.4	9	9	9	9	9	28798.8	18449.1	9	9	9	9	9	9	50785.5	20687.5	31675	14941.4	C06526	-
pmp000525	352.15	337.1	352.154	C21H22NO4+	[M]+	Palmatine	Alkaloids	Isoquinoline alkaloids	3486-67-7	3	117023	254219	165787	99644.9	37578	62843.4	7974.65	77989.9	8993.6	26111.3	18340	12622.9	66652.4	38796.1	22823.5	93421.1	58624.9	45141.1	C05315	ko00950,ko01110
Lmcp004347	743.182	287.055	743.182	C35H35O18+	[M]+	Cyanidin-3-O-(6''-O-caffeoyl-2''-O-xylosyl)glucoside	Flavonoids	Anthocyanidins	-	3	7986.91	17213	34736.4	92241.5	63117.6	96060.3	38345	31632.9	19771.5	8340	22292.2	21675	5005	9	5005	18565.6	29705.3	41391.4	-	-
pma0104	369.097	207.065	368.09	C20H16O7	[M+H]+	N-Sinapoylhydroxycoumarin	Lignans and Coumarins	Coumarins	-	3	863431	898858	807171	197233	215499	168098	215476	477137	294292	190130	9	94909.6	326173	362029	322141	254915	580366	512461	-	-
MWSHY0199	617.114	303.051	616.106	C28H24O16	[M+H]+	Quercetin-3-O-(6''-O-galloyl)galactoside	Flavonoids	Flavonols	53171-28-1	3	97391.5	235239	9	85900.1	100965	150507	28705.9	147704	69686.8	66388	34035.3	47428	9	98497.5	78928.9	118804	55377.3	77919.5	-	-
Lmdp003146	167.107	93.0706	166.099	C10H14O2	[M+H]+	Rhododendrol	Phenolic acids	Phenolic acids	501-96-2	3	132624	124081	124121	73137.6	137815	78810.5	68930.1	9	58510.6	151225	146099	9	99753.5	210343	124524	130480	135942	61008	-	-
MWS201424	246.145	86.0967	245.138	C10H19N3O4	[M+H]+	Ile-Asn	Amino acids and derivatives	Amino acids and derivatives	59652-59-4	3	25441.5	13864.6	8867.55	19326.4	24881.5	33555	48346.1	35847.9	32359.7	18940.4	15108.2	12554.2	19151	9852.56	24321	25522.9	16463.8	12001.7	-	-
pmp001310	627.16	303.1	626.148	C27H30O17	[M+H]+	6-Hydroxykaempferol-3,6-O-Diglucoside	Flavonoids	Flavonols	-	1	975000	1.54029e+06	9	7.7832e+06	2875415	9	7.85667e+06	12466605	2663010	3.25812e+06	1.14917e+06	1.57068e+06	3.33592e+06	2457700	6892950	2.79033e+06	1.20923e+06	2.09534e+06	-	-
MWS201439	303.146	156.077	302.138	C15H18N4O3	[M+H]+	Phe-His	Amino acids and derivatives	Amino acids and derivatives	16874-81-0	3	71690	30188.2	30178.4	57856	56778.9	46296.4	11295.9	31689.7	10190.2	43596.8	70945.2	37280.2	22734.3	14411.7	23979.6	10809.1	15013.4	23434.9	-	-
Yamn004825	579.2	339.12	580.216	C28H36O13	[M-H]-	7-epi-Syringaresinol 4'-glucoside	Lignans and Coumarins	Lignans	-	1	868221	1.74037e+06	1.08701e+06	320020	132843	214908	577603	1.23478e+06	519836	216205	147162	286958	524485	583410	1.01103e+06	447991	386193	787710	-	-
Lmsp004137	289.071	163.039	288.063	C15H12O6	[M+H]+	3,4,2',4',6'-Pentahydroxychalcone	Flavonoids	Chalcones	73692-51-0	3	26077	9	47894.1	9	9	57137.5	9	9	9	85888.3	9	9	9	268721	9	24260	30376.3	51249.5	C15525	ko00941,ko01100,ko01110
mws2186	435.09	303.05	434.085	C20H18O11	[M+H]+	Avicularin(Quercetin-3-O-α-L-arabinofuranoside)	Flavonoids	Flavonols	572-30-5	1	1.37647e+06	1.68577e+06	949028	273209	251257	599069	794740	1.5528e+06	872038	91700	54911.8	33561.3	157843	819225	1713585	834558	450524	426252	-	-
MWS04581g	252.124	136.078	251.116	C13H17NO4	[M+H]+	Ethyl N-acetyl-L-tyrosinate	Amino acids and derivatives	Amino acids and derivatives	840-97-1	3	118390	51545	51521.2	20406.6	19489.9	25005	30010	24070.6	11670	32030.2	30026.3	21577.8	21099.4	14653.7	11417.5	28262	20588.8	45210.1	-	-
Lmdp003509	435.09	303.06	434.085	C20H18O11	[M+H]+	Quercetin-3-O-xyloside (Reynoutrin)	Flavonoids	Flavonols	549-32-6	3	4.5136e+06	3.87667e+06	1.66114e+06	730366	633897	1.67084e+06	949766	328765	1.3518e+06	90269.3	79031.7	75833.1	1.1019e+06	976488	320983	1.11059e+06	1.51791e+06	641548	-	-
MW0158928	608.3	533.26	607.297	C27H41N7O9	[M+H]+	Val-Asn-Tyr-Val-Asn	Amino acids and derivatives	Amino acids and derivatives	-	3	66884	65988.1	50406.8	18311.8	91700	44291.6	699947	220608	432325	20800.2	14399.2	17793.5	216840	123390	68527.1	124177	87046	194396	-	-
Lsjp211262	213.18	121.1	212.178	C13H24O2	[M+H]+	Megastigm-5-en-3,9-diol	Others	Others	-	2	48954.1	46680	78430.9	55618.7	43654.9	23840.5	25947	90252.3	37468.1	13191.8	12557.7	9	42996	25838.2	43494.1	53350	22650.7	37323.9	-	-
Wmkp002590	595.19	127.04	594.159	C27H30O15	[M+H]+	5,7-Dihydroxy-4-methoxyflavone-3-O-xylose-(1-6)-glucose	Flavonoids	Flavones	-	3	5857.94	5279.69	18340	3.96241e+06	2.63889e+06	4.07129e+06	424127	1131145	701730	905634	523616	690404	2.303e+06	1.57836e+06	1.70996e+06	2130830	925839	2215440	-	-
YC512118	282.28	247.24	281.272	C18H35NO	[M+H]+	Oleamide (9-Octadecenamide)	Lipids	Free fatty acids	301-02-0	2	17999	25705	22882.1	13615.6	14663.6	10477	11364.7	21538.9	16826.2	4207.5	15449.7	6079.58	7350.72	7433.3	6383.8	4449.35	10906.6	10376.8	C19670	-
Hmbp003234	255.086	163.03	254.079	C12H14O6	[M+H]+	1-O-Caffeoylglycerol	Phenolic acids	Phenolic acids	-	3	30010	35010	48587.8	9	9700.25	9	9623.13	16675	22885.3	15284.3	41680	17591.9	40010	18427.1	14772	10775.4	8323.33	18340	-	-
mws0221	241.031	151.983	240.024	C6H12N2O4S2	[M+H]+	L-Cystine	Amino acids and derivatives	Amino acids and derivatives	56-89-3	3	9	149362	9	26675	37549.7	81694.9	71046.4	38559.2	57372.8	49512.7	48219.7	9	12890.8	5005	8186.04	5298.04	11396.1	6437.48	C00491	ko00270,ko01100,ko02010
pmb0751	321.097	147.044	320.09	C16H16O7	[M+H]+	Trans-5-O-(p-Coumaroyl)shikimate	Phenolic acids	Phenolic acids	-	3	37810.9	9	13917	9	9	9	9	11639.7	9	19145.6	9	32741.5	9	9	9	19005.1	17525.5	35813.2	C02947	ko00940,ko00941,ko00945,ko01100,ko01110
MWSmce521	302.17	137.06	301.168	C18H23NO3	[M+H]+	Dobutamine	Alkaloids	Phenolamine	34368-04-2	3	9	15313.2	25718.3	25116.3	6736.28	6934.41	17860.5	12722.6	7850.69	35467.7	35145.4	27024	30256.6	28313.5	15959.6	15005	15005	29598.3	-	-
Rfmb056	591.208	387.144	592.216	C29H36O13	[M-H]-	Medioresinol-4'-O-(6'''-acetyl)glucoside	Lignans and Coumarins	Lignans	-	3	26261.2	12990	22646.7	82294.9	106486	93497.6	28155.7	11335.2	12884.5	60546.3	18426.6	76488	45276.4	56434.7	60697.4	30331.2	59859.4	30284.7	-	-
Xmyp004678	727.208	287.054	726.201	C32H38O19	[M+H]+	Kaempferol-3-O-(2''-O-xylosyl-6''-O-rhamnosyl)glucoside	Flavonoids	Flavonols	-	3	43345	26675	13045	43345	9	84362.1	9	7201.4	9	18340	9	9	3973.54	10005	10005	31071.8	18673.9	13340	-	-
Zmmp002642	625.16	287.06	625.155	C31H29O14+	[M]+	Cyanidin-3-O-(6''-O-feruloyl)glucoside	Flavonoids	Anthocyanidins	-	3	1.47063e+06	1.07051e+06	1.65086e+06	1.1765e+06	7066140	1.68587e+06	4.09828e+07	2.63767e+07	3.77935e+07	1.47692e+06	1.12e+06	1.39979e+06	8602350	4.05683e+06	3.75273e+06	5.63547e+06	14811330	12228900	-	-
ML10176345	171.03	109.029	172.037	C7H8O5	[M-H]-	3-Dehydroshikimic acid	Organic acids	Organic acids	2922-42-1	3	25854.9	37499.1	35778.9	60941.8	50826.2	57838.9	252425	154189	247489	69000.5	73409.4	62803.4	114352	64863.4	139693	41728.5	110592	93468.2	C02637	ko00400,ko00999,ko01100,ko01110,ko01230,ko01240
MWSHY0113	465.1	303.06	464.096	C21H20O12	[M+H]+	Quercetin-3-O-galactoside (Hyperin)	Flavonoids	Flavonols	482-36-0	1	5.82408e+07	1.05291e+08	6.15127e+07	6.53204e+07	5.53846e+07	4.17715e+07	5.72217e+07	6.78431e+07	2.91467e+07	7.83122e+06	1.34965e+07	1.02544e+07	4.77309e+07	32270600	4.66163e+07	2.83352e+07	3.87498e+07	1.48303e+07	C10073	-
mws2218	195.088	83.0604	194.08	C8H10N4O2	[M+H]+	Caffeine	Alkaloids	Alkaloids	58-08-2	3	56711.2	33947.3	37975	13405.7	18340	23591.4	10205.7	26675	18673.8	18340	16675	16301	15777.8	22102.4	24158.6	15277.9	35010	20005	C07481	ko00232,ko01100,ko01110
Hmdp005429	338.14	322.1	338.139	C20H20NO4+	[M]+	Jatrorrhizine	Alkaloids	Isoquinoline alkaloids	3621-38-3	2	54136.2	19563.2	25687.1	7214.81	6063.03	13340	20662.8	38082.3	45701.5	67241.5	16400.4	14026.6	4258.53	5005	11721.6	28475.5	17533.3	11670	C09553	-
Zahp013600	282.28	69.07	281.272	C18H35NO	[M+H]+	octadec-2-enamide	Alkaloids	Alkaloids	-	1	110438	131805	137528	65481.6	95322.8	49508.4	60727.3	144019	88535.3	19132.2	81575.4	34125.7	33994.6	31034.7	33507.8	22560.7	59049.1	57193.1	-	-
MW0150811	355.17	133.1	354.165	C14H22N6O5	[M+H]+	His-Ala-Gln	Amino acids and derivatives	Amino acids and derivatives	-	3	33340	46680	30874.7	33152.7	25005	51349.9	29121.3	58011.4	34799	37925.5	36130.1	50366.7	14977.6	16790.6	21675	19257.6	47521	28846.3	-	-
Hmcp001329	759.2	303.05	758.191	C32H38O21	[M+H]+	Quercetin-3-O-xylosyl(1→2)glucosyl(1→2)glucoside	Flavonoids	Flavonols	-	2	327816	308435	317659	258482	322467	434075	175471	173268	115603	9	15005	14936.6	37295.9	88882.2	66403.9	263524	145053	383855	-	-
Zmhp002640	773.21	303.05	772.206	C33H40O21	[M+H]+	6-Hydroxykaempferol-3-O-Rutinoside-6-O-glucoside	Flavonoids	Flavonols	-	1	2.56431e+06	9	944758	3.40484e+06	9	9	1.5934e+06	1.10409e+06	2.33224e+06	1.03314e+06	647280	1.84243e+06	1.34434e+06	763757	595861	1.21965e+06	2.56796e+06	1.2634e+06	-	-
MW0155903	415.23	181.05	414.227	C22H30N4O4	[M+H]+	Pro-Ile-Trp	Amino acids and derivatives	Amino acids and derivatives	-	3	239195	292105	346507	276787	387052	311773	6266.65	41680	24026.2	97113.8	140632	232130	169478	201129	153580	88136.7	157653	235017	-	-
mws0045	449.108	303.047	448.101	C21H20O11	[M+H]+	Quercetin-3-O-rhamnoside(Quercitrin)	Flavonoids	Flavonols	522-12-3	3	109495	344624	189462	63004.1	50242.1	66469.3	145080	28820.2	76690	60684.1	37898.1	50015	223990	143410	58586.6	123390	53112.1	150085	C01750	ko00944
MWS1933	194.081	119.05	193.074	C10H11NO3	[M+H]+	N-(2-Methylbenzoyl)glycine	Amino acids and derivatives	Amino acids and derivatives	42013-20-7	3	80719.4	89560.8	68307.6	43574.1	91160	75662	5005	15700.3	5005	21861.7	12491	16675	51023.2	32981	14451.2	18095.4	30334.6	12079.4	-	-
mws1422	275.091	107.049	274.084	C15H14O5	[M+H]+	Epiafzelechin	Flavonoids	Flavanols	24808-04-6	3	9	12786.6	23340	22478.7	9	10608.6	10231.5	9	8340	21221	51864.2	12442.9	21612.8	34851.3	28012.5	21675	8340	13067.6	C12128	ko00941,ko01110
mws0854	163.061	59.0139	164.069	C6H12O5	[M-H]-	Rhamnose	Others	Saccharides	3615-41-6	3	331664	133507	712114	322588	111129	238830	49537.6	24114.4	212914	2.19196e+06	1.91469e+06	2.06076e+06	303325	855546	1.12384e+06	303245	798545	487783	C00507	ko00051,ko01100
mws1595	163.061	59.0139	164.069	C6H12O5	[M-H]-	D-Fucose	Others	Saccharides	3615-37-0	3	331664	133507	712114	322588	111129	238830	49537.6	24114.4	212914	2.19196e+06	1.91469e+06	2.06076e+06	303325	855546	1.12384e+06	303245	798545	487783	C01018	-
pme3732	244.09	112.05	243.085	C9H13N3O5	[M+H]+	Cytidine	Nucleotides and derivatives	Nucleotides and derivatives	65-46-3	2	610833	435528	9	288753	642982	346688	2.10245e+06	317844	2.65148e+06	323800	391506	355811	9	9	418669	408984	510286	174247	C00475	ko00240,ko01100,ko01232,ko02010
MWSHY0162	627.156	303.058	626.148	C27H30O17	[M+H]+	Quercetin-3-O-sophoroside (Baimaside)	Flavonoids	Flavonols	18609-17-1	3	1.55839e+06	9	2.10531e+06	8.53983e+06	2.38278e+06	4.64813e+06	2.71084e+06	6.69022e+06	9	9	968668	2.57574e+06	9	2.35426e+06	9	3.07802e+06	3.32484e+06	6.82606e+06	C12667	ko00944,ko01110
Wahp004841	465.14	303.09	464.131	C22H24O11	[M+H]+	Homeriodictyol-7-O-β-O-glucoside	Flavonoids	Flavanones	-	3	1.61004e+07	5.05366e+06	6611735	9726405	3955870	3.72934e+06	496595	2758125	564455	268273	578080	240786	2.40841e+06	1.16449e+06	1.08424e+06	1.62578e+06	1351385	545500	-	-
Xmtn003845	741.254	357.133	742.268	C34H46O18	[M-H]-	medioresinol-4-O-β-D-glucopyranoside	Lignans and Coumarins	Lignans	-	3	19326.6	14939.7	17880.8	80981.4	357658	287114	4952.46	30934.3	9	149441	241140	170197	102984	60391.5	127825	128587	197963	337186	-	-
Zmqp002952	773.21	465.1	773.213	C33H41O21+	[M]+	Delphinidin-3-O-rutinoside-7-O-glucoside	Flavonoids	Anthocyanidins	-	2	9	6.92271e+06	5.08529e+06	9	3.59475e+06	1.35929e+07	3.96538e+06	4.20216e+06	2.76723e+06	2.0565e+06	768793	494640	4.79886e+06	1.24441e+06	9	3.73046e+06	2.88396e+06	1.24833e+06	-	-
Lmgp003270	369.165	177.055	368.074	C16H16O10	[M+H]+	Scopoletin-7-O-glucuronide	Lignans and Coumarins	Coumarins	132752-65-9	3	511372	515016	1.26865e+06	31364.4	9	35795.3	73355	9	9	35010	9	9	378136	1437220	396920	62713.2	129697	57014.7	-	-
MW0155273	431.24	287.05	430.233	C21H30N6O4	[M+H]+	Phe-Lys-His	Amino acids and derivatives	Amino acids and derivatives	-	3	30524.3	39727.3	49046	147454	35073.4	49556.8	236569	348860	212150	45637.9	31308.2	50096.8	26652.4	52782.5	19993.3	254730	111382	123177	-	-
Zmcp002839	789.21	303.05	789.208	C33H41O22+	[M]+	Delphinidin-3,5,3'-Tri-O-glucoside	Flavonoids	Anthocyanidins	-	2	186786	944641	1.20656e+06	3.97147e+06	3.23086e+06	7.5311e+06	3.36332e+06	2.88867e+06	3.41196e+06	98986	253582	168734	467704	1.10489e+06	1.37202e+06	2.29843e+06	4.06636e+06	6.48853e+06	C16314	ko00942
Wasn001627	295.1	89.02	296.111	C11H20O9	[M-H]-	Glucosyl 2,3-Dihydroxy-2-Methylbutanoic Acid	Organic acids	Organic acids	-	1	4.26665e+06	1.84415e+06	3.89187e+06	2.45042e+06	2.59067e+06	2.90571e+06	1.04639e+06	1.9772e+06	1.39592e+06	1.57835e+06	1.17092e+06	1.43456e+06	695699	2.44434e+06	1.83816e+06	2.01703e+06	1.03577e+06	827174	-	-
Lhmp101304	277.09	115.04	276.084	C11H16O8	[M+H]+	Ranunculinin glucoside(iso-01)	Others	Others	-	1	1.57349e+06	1.58104e+06	2.32912e+06	1.65553e+06	2.24391e+06	969745	1.21132e+06	1.92178e+06	2.43051e+06	759664	1.5174e+06	689473	1.78261e+06	2.07976e+06	860374	1.63907e+06	1.17301e+06	3.01949e+06	-	-
mws0629	281.11	166.09	280.106	C13H16N2O5	[M+H]+	L-Aspartyl-L-Phenylalanine	Amino acids and derivatives	Amino acids and derivatives	13433-09-5	3	45010	55015	60020	183076	253088	173068	254495	108043	208092	135156	128166	375149	298133	125800	286473	109947	231038	100458	-	-
Zmxp004480	625.176	301.071	624.169	C28H32O16	[M+H]+	Chrysoeriol-7-O-gentiobioside	Flavonoids	Flavones	-	3	83021.9	209758	268668	647190	646355	810290	9	9	215165	175997	258604	179259	10300.6	39241.5	17432	216690	178875	69035.2	-	-
Lmtp004044	597.14	303.04	596.138	C26H28O16	[M+H]+	Quercetin-3-O-apiosyl(1→2)galactoside	Flavonoids	Flavonols	-	3	663323	147470	9	103747	9	120833	54935.5	88585	63951.9	9	9	17177.5	9	66982.1	9	169946	75229.5	78364.7	-	-

## Sheet: GH_vs_JZ
Index	Formula	Compounds	Class I	Class II	CAS	Level	JZ-1	JZ-2	JZ-3	GH-1	GH-2	GH-3	VIP	P-value	Fold_Change	Log2FC	Type
Yalp000545	C6H11NO2	N-Methyl-L-proline	Amino acids and derivatives	Amino acids and derivatives	475-11-6	1	5.85587e+06	7.27899e+06	7.37585e+06	4.01368e+07	1.72275e+07	2.61111e+07	1.22283	0.087064	4.06985	2.02497	up
Lmbp002592	C27H30O16	Kaempferol-3,7-O-diglucoside	Flavonoids	Flavonols	25615-14-9	2	443378	1.22338e+06	1.58961e+06	2.96187e+06	3.3771e+06	3.26612e+06	1.11705	0.0155641	2.94964	1.56054	up
Wasn003197	C13H24O9	3-(Beta-D-Glucopyranosyloxy)-5-Hydroxyhexanoic Acid Methyl Ester	Organic acids	Organic acids	-	1	293424	208055	150013	62041.5	69141.7	68096	1.24599	0.068182	0.305881	-1.70896	down
HJN079	C27H32O13	Pinocembrin-7-O-rutinoside	Flavonoids	Flavanones	118985-31-2	3	1.78105e+06	1.15908e+06	1.05351e+06	9	9	9	1.308	0.0278614	6.76074e-06	-17.1744	down
HJN087	C21H22O10	Naringenin-4'-O-glucoside	Flavonoids	Flavanones	-	3	636859	534034	595539	1.68427e+06	1.87595e+06	1.86535e+06	1.29858	0.000504935	3.07148	1.61893	up
pme0256	C5H4N4O2	Xanthine	Nucleotides and derivatives	Nucleotides and derivatives	69-89-6	3	128943	151312	149635	606845	408766	615118	1.28015	0.0261197	3.79337	1.92348	up
MWS04559g	C9H11NO3	3-Hydroxy-L-phenylalanine	Amino acids and derivatives	Amino acids and derivatives	587-33-7	1	7.53696e+06	6.41031e+06	8.18537e+06	3.4158e+07	2.46114e+07	3.00347e+07	1.28726	0.0128149	4.01236	2.00445	up
mws0267	C3H6O4	DL-Glyceric Acid	Organic acids	Organic acids	473-81-4	3	414788	748646	566385	8.01692e+06	1.70178e+06	6.47861e+06	1.17414	0.126217	9.36359	3.22706	up
mws1499	C5H10O5	D-Arabinose	Others	Saccharides	10323-20-3	3	2.49647e+07	2.50531e+07	2.73897e+07	1.24412e+06	3.49015e+06	1.6143e+06	1.26995	2.68407e-05	0.0820149	-3.60797	down
Lmnn002886	C23H26O11	1'-O-(3,4-Dihydroxyphenethyl)-O-caffeoyl-glucoside	Phenolic acids	Phenolic acids	-	3	105115	94106.1	70975.7	6.52735e+07	3.75346e+07	5.32976e+07	1.30363	0.023086	577.747	9.17429	up
mws0367	C18H30O2	α-Linolenic Acid	Lipids	Free fatty acids	463-40-1	2	7.52569e+06	1.36285e+07	1.21981e+07	5.683e+07	9.18145e+07	4.89903e+07	1.25902	0.0507245	5.92567	2.56698	up
pmb0818	C11H11NO3	Methoxyindoleacetic acid	Alkaloids	Plumerane	3471-31-6	3	1.19457e+06	420380	264717	2.09906e+06	1.26336e+06	1.96139e+06	1.01436	0.0417915	2.83233	1.50199	up
MW0113098	C14H19NO2	4'-Methoxy-alpha-pyrrolidinopropiophenone	Others	Ketone compounds	478243-09-3	3	63435.2	43927.1	20882.8	113419	91181.5	89932.3	1.03993	0.0258828	2.29664	1.19953	up
Wbtn002952	C13H19NO7	1-(β-D-Glucopyranosyl)-3-ethyl-4-methyl-1H-pyrrole-2,5-dione	Others	Ketone compounds	-	1	5.90554e+06	4.49567e+06	4.14755e+06	508612	2.15824e+06	647290	1.14925	0.00766181	0.227795	-2.13419	down
MWSmce083	C11H12O4	Ferulic acid methyl ester	Phenolic acids	Phenolic acids	2309-07-1	3	31797.4	49190.2	90160.5	4.26045e+06	2.23559e+06	3.99911e+06	1.29192	0.032407	61.3221	5.93833	up
pmb2221	C18H39NO3	4-Hydroxysphinganine	Lipids	Sphingolipids	554-62-1	3	321376	384413	372404	895124	861984	1.36362e+06	1.25974	0.0503774	2.8944	1.53326	up
mws1060	C10H12N4O5	9-(Arabinosyl)hypoxanthine	Nucleotides and derivatives	Nucleotides and derivatives	7013-16-3	3	331556	555598	279109	3.47348e+06	4.04284e+06	2.55784e+06	1.27479	0.0175661	8.63798	3.11069	up
Wasn002329	C16H17NO9	Xanthurenic Acid 8-O-Glucoside	Alkaloids	Quinoline alkaloids	97451-32-6	1	4.46562e+07	3.84465e+07	33457197	4.09537e+06	1.63657e+07	5.88565e+06	1.16532	0.00423553	0.226036	-2.14537	down
MW0105657	C12H22N6O6	Arginyl-glycyl-aspartic acid	Amino acids and derivatives	Amino acids and derivatives	99896-85-2	3	1.43672e+06	1.53747e+06	1.66179e+06	504418	829460	548130	1.23234	0.00301865	0.405957	-1.3006	down
mws5045	C12H24O3	12-Hydroxydodecanoic acid	Lipids	Free fatty acids	505-95-3	2	17217.3	78149.4	56059.1	970697	1.07372e+06	1.02985e+06	1.26523	5.29141e-05	20.3021	4.34356	up
MWSmce501	C8H8O4	Protocatechuic Acid Methyl Ester	Phenolic acids	Phenolic acids	2150-43-8	3	153557	241058	391542	1.16816e+06	1.18816e+06	1.85107e+06	1.24268	0.0278985	5.35185	2.42004	up
Lmhp008589	C23H42NO7P	LysoPE 18:3(2n isomer)	Lipids	LPE	-	1	826085	1.32523e+06	2.12594e+06	2.09019e+07	9.44161e+06	2.27607e+07	1.25549	0.0585552	12.4155	3.63407	up
Lmgp000796	C8H7NO2	4-Hydroxymandelonitrile	Alkaloids	Phenolamine	13093-65-7	1	431832	357184	305272	1.77947e+06	801042	1.60717e+06	1.20128	0.0738421	3.82686	1.93616	up
pmn001419	C15H18O8	1-O-p-Coumaroyl-β-D-glucose	Phenolic acids	Phenolic acids	7139-64-2	3	8.0894e+06	9.44058e+06	1.05993e+07	2.33706e+07	1.71573e+07	2.00752e+07	1.25281	0.0158065	2.15445	1.10732	up
pma1751	C12H15NO7	N-(beta-D-Glucosyl)nicotinate	Others	Vitamin	-	3	390165	406595	692133	1.40216e+06	1.38778e+06	1.88744e+06	1.23967	0.00914715	3.14151	1.65146	up
Zmcp002986	C33H41O21+	Cyanidin-3-O-sophoroside-5-O-glucoside	Flavonoids	Anthocyanidins	47888-56-2	2	36128.9	204300	137621	917261	1.56148e+06	1.43283e+06	1.21362	0.0215735	10.3467	3.3711	up
pme2914	C6H10O5	3-Hydroxy-3-methylpentane-1,5-dioic acid	Amino acids and derivatives	Amino acids and derivatives	503-49-1	3	756423	703827	775786	2.07808e+06	887030	1.68807e+06	1.03442	0.147827	2.081	1.05727	up
Zmhp002409	C27H30O16	Isoluteolin-6,8-di-C-glucoside	Flavonoids	Flavones	-	1	25551.8	14919.6	10757.1	2.59414e+07	1.58722e+07	2.31469e+07	1.30081	0.0187012	1268.05	10.3084	up
pmf0397	C20H40O2	Arachidic acid	Lipids	Free fatty acids	506-30-9	3	7.08417e+06	5.7305e+06	4.25282e+06	2.83836e+06	2.34402e+06	2.25116e+06	1.22559	0.0530927	0.435538	-1.19913	down
pme2596	C8H9NO4	4-Pyridoxic acid	Others	Vitamin	82-82-6	1	14762474	1.25889e+07	1.39908e+07	2.15639e+06	2.41458e+06	2.04501e+06	1.30547	0.00238075	0.16003	-2.64359	down
Zadn009075	C18H32O4	Hydroperoxylinoleic acid	Lipids	Free fatty acids	34444-18-3	3	75739.1	175948	163085	1.02084e+06	280564	1.04387e+06	1.11901	0.12196	5.65436	2.49936	up
mws0885	C7H6O4	2,4-Dihydroxybenzoic acid	Phenolic acids	Phenolic acids	89-86-1	3	330159	303513	304793	538215	931856	735500	1.22104	0.0645542	2.35019	1.23278	up
Zmdn001863	C18H14O6	2-(7-Dihydroxyl)-benzofuranyl-ferulic acid	Phenolic acids	Phenolic acids	-	3	60128.2	245559	677753	4.28507e+07	4.54155e+07	4.42645e+07	1.27244	0.000134311	134.762	7.07427	up
pme3154	C6H12O4	Mevalonic acid	Organic acids	Organic acids	150-97-0	2	1.6995e+06	1.38834e+06	1.30181e+06	2.79964e+06	3.5577e+06	3.45018e+06	1.25785	0.00670127	2.23423	1.15978	up
pmn001367	C13H16O9	Protocatechuic acid-4-O-glucoside	Phenolic acids	Phenolic acids	-	2	3.39194e+07	3.92359e+07	3.48934e+07	9.49692e+06	2.84641e+07	1.02719e+07	1.03909	0.0759928	0.446401	-1.16359	down
Lmbn001181	C22H28O15	Fraxetin-7,8-di-O-glucoside	Lignans and Coumarins	Coumarins	-	3	697243	614210	493091	51343.3	88038.7	62386.6	1.2906	0.0101674	0.111811	-3.16086	down
mws0470	C4H6O4	Methylmalonic acid	Organic acids	Organic acids	516-05-2	3	3.82954e+07	3.87985e+07	3.84363e+07	8.94861e+07	6.78196e+07	1.06592e+08	1.2458	0.0477724	2.28423	1.19171	up
Hmyn007168	C22H45O9P	LysoPG 16:0	Lipids	Glycerol ester	-	3	191314	464572	442545	4.58661e+06	1.40688e+06	4.21681e+06	1.20511	0.0929897	9.29536	3.21651	up
pme2244	C11H11NO2	3-Indolepropionic acid	Alkaloids	Plumerane	830-96-6	3	226282	86501	50912	324917	243150	401286	1.00452	0.0468235	2.66529	1.41429	up
pmn001421	C16H18O8	3-O-p-Coumaroylquinic acid	Phenolic acids	Phenolic acids	87099-71-6	2	3.12524e+07	2.48542e+07	1.32359e+07	37938.3	24496	17492.2	1.30428	0.0484097	0.00115263	-9.76085	down
Lmhp008833	C24H48NO7P	LysoPC 16:1(2n isomer)	Lipids	LPC	-	1	59858	83427.8	170282	572370	168405	486823	1.06167	0.122907	3.91493	1.96899	up
Wasn003200	C16H18O11	O-Feruloylgalactaric acid	Phenolic acids	Phenolic acids	-	1	1.20075e+06	2.69159e+06	1.98098e+06	9.92065e+06	9.74437e+06	1.01692e+07	1.26689	0.00153708	5.07961	2.34472	up
Zmdp000376	C5H11N3O	4-Guanidinobutanal	Others	Aldehyde compounds	-	3	6.2678e+06	7.6797e+06	7.76179e+06	4.17739e+07	1.73265e+07	2.48589e+07	1.20871	0.102298	3.86744	1.95138	up
MWSmce331	C4H7NO2	Azetidine-2-carboxylic acid	Alkaloids	Alkaloids	2517-04-6	3	424365	453622	437704	999749	973994	1.01095e+06	1.30701	4.27343e-06	2.26854	1.18176	up
mws1174	C17H14O6	3-O-Acetylpinobanksin	Flavonoids	Flavanonols	52117-69-8	3	3.56838e+06	2.36677e+06	2.14267e+06	69216.7	342124	54419.7	1.22783	0.0249701	0.0576592	-4.11631	down
pme2828	C6H5NO3	4-Nitrophenol	Phenolic acids	Phenolic acids	100-02-7	3	2.26678e+07	2.21398e+07	2.03618e+07	443219	9.80186e+06	986625	1.06029	0.0226584	0.172346	-2.53662	down
MWSmce682	C5H10O5	DL-Xylose	Others	Saccharides	25990-60-7	3	2.91132e+07	2.50559e+07	2.51029e+07	1.03895e+06	3.01676e+06	1.10846e+06	1.27104	0.000602988	0.065145	-3.9402	down
mws0341	C6H12O3	2-Hydroxyisocaproic acid	Organic acids	Organic acids	20312-37-2	3	148188	102644	111831	238060	225721	310990	1.21318	0.019353	2.13634	1.09514	up
pme0534	C6H12O7	Gluconic acid	Others	Saccharides	526-95-4	1	803282	873351	984581	3.35011e+06	1.67093e+06	2.84766e+06	1.20798	0.071679	2.95681	1.56404	up
mws0133	C6H6N2O	Nicotinamide	Others	Vitamin	98-92-0	3	1.15677e+06	1.84473e+06	1.20655e+06	5.3365e+06	3.30242e+06	6.26299e+06	1.22353	0.0478525	3.54129	1.82428	up
ML10181668	C6H11NO2	Cycloleucine	Amino acids and derivatives	Amino acids and derivatives	52-52-8	1	4.58932e+06	5.4799e+06	5.61492e+06	4.76053e+07	1.8524e+07	2.5021e+07	1.23635	0.103751	5.81163	2.53894	up
Zahp012577	C18H33NO	octadecadienoic acid amide	Alkaloids	Alkaloids	-	1	50613.7	24278.7	24865.7	8849.55	12147.3	13567	1.16082	0.125939	0.346477	-1.52917	down
[truncated: 595 more rows]

## Sheet: GH_vs_MY
Index	Formula	Compounds	Class I	Class II	CAS	Level	MY-1	MY-2	MY-3	GH-1	GH-2	GH-3	VIP	P-value	Fold_Change	Log2FC	Type
[truncated: 618 more rows]

[truncated: 2 more sheets: GH_vs_DQ, GH_vs_ZD]
